# Supplementary material for: Baicalin, the major component of traditional Chinese medicine Scutellaria baicalensis induces colon cancer cell apoptosis through inhibition of oncomiRNAs
Source: Sci Rep. 2018 Sep 27;8:14477. doi: 10.1038/s41598-018-32734-2 (PMC6160418; doi:10.1038/s41598-018-32734-2)
Supplement: Supplementary file 2 — Supplementary dataset S1 [file 41598_2018_32734_MOESM2_ESM.xlsx]

## Sheet: Expression Matrix
Supplementary Table 1. miRNAs expression profile in HT-29 cells treated with BCLN compare to no treated HT-29. The values showing in the columns referred to sequencing read counts after normalization.
# This page contains an expression matrix for all 2 slides. # Column "Name": the name of each miRNA. # Column "ID": array ID of the probes, each miRNA always has its unique probe, but some miRNAs may have two different probes. # Column "Fold change": the ratio of normalized intensities between two conditions (use normalized data, ratio scale). # Column "ForeGround": the foreground intensity of ea…
		Fold change	ForeGround		ForeGround-BackGround		Normalized
ID	Name	BCLN vs MOCK	MOCK	BCLN	MOCK	BCLN	MOCK	BCLN
42638	hsa-miR-23a-5p	0.912223	156.5	144.5	107.5	105	0.4679	0.426829
17519	ebv-miR-BART1-3p	N/A	46	47	-3	8	N/A	0.0325203
46507	hsa-miR-921	3.15843	75	132.5	27.5	93	0.119695	0.378049
17928	hsa-miR-181a-2-3p	1.27869	122.5	142	74.5	102	0.324266	0.414634
11134	hsa-miR-502-5p	0.333993	124	67	75.5	27	0.328618	0.109756
42812	hsa-miR-508-5p	2.78898	156.5	364.5	109	325.5	0.474429	1.32317
42918	hsa-miR-19b-2-5p	N/A	45	36.5	-1.5	-2	N/A	N/A
42516	kshv-miR-K12-12-5p	0.113205	66.5	41.5	16.5	2	0.0718172	0.00813008
46752	hsa-miR-1270	1.00065	77	69	28	30	0.121872	0.121951
46427	hsa-miR-1248	0.54229	63	49.5	15.5	9	0.0674646	0.0365854
11052	hsa-miR-31-5p	0.248799	9930	2671.5	9880	2632	43.0033	10.6992
42696	hsa-miR-943	9.98164	279.5	2502.5	230.5	2463.5	1.00326	10.0142
42754	hsa-miR-586	1.06736	51.5	43	3.5	4	0.0152339	0.0162602
42818	hsa-miR-597-5p	0.280575	284	110.5	238	71.5	1.03591	0.29065
42810	hsa-miR-149-5p	1.07231	62.5	54	13.5	15.5	0.0587595	0.0630081
42591	hsa-miR-634	0.73929	285	227	237.5	188	1.03373	0.764228
17585	ebv-miR-BART20-3p	3.96926	56	74	8	34	0.0348205	0.138211
42848	hsa-miR-1180-3p	0.622629	52.5	41.5	3	2	0.0130577	0.00813008
17506	hsa-miR-24-3p	0.603875	3409	2213	3361.5	2173.5	14.6311	8.83537
42795	kshv-miR-K12-3-5p	4.19085	204	743.5	157	704.5	0.683351	2.86382
42485	ebv-miR-BART10-5p	0.0778286	54.5	40	6	0.5	0.0261153	0.00203252
46633	hsa-miR-1267	1.69277	56	54.5	8	14.5	0.0348205	0.0589431
42896	hsa-miR-450b-5p	N/A	51	39.5	1.5	0	0.00652884	N/A
28480	hsa-miR-504-5p	0.933943	50	42.5	3	3	0.0130577	0.0121951
42681	hsa-miR-1307-3p	3.52025	69	113	19.5	73.5	0.0848749	0.29878
42610	hcmv-miR-UL36-3p	N/A	49.5	38	1	-1.5	0.00435256	N/A
10919	hsa-miR-103a-3p	0.521585	3264	1835.5	3215	1795.5	13.9935	7.29878
46541	hsa-miR-1225-5p	0.095789	68.5	41	19.5	2	0.0848749	0.00813008
5250	hsa-miR-105-5p	0.201934	70	43	18.5	4	0.0805223	0.0162602
42734	hsa-miR-2110	2.1792	50.5	43	1.5	3.5	0.00652884	0.0142276
46411	hsa-miR-1203	N/A	43	38	-5	-1	N/A	N/A
46747	hsa-miR-1263	1.6344	49.5	42.5	2	3.5	0.00870511	0.0142276
146190	hsa-miR-3927-3p	0.533682	50	40.5	3.5	2	0.0152339	0.00813008
146061	hsa-miR-1914-3p	N/A	45.5	38	-3	-3	N/A	N/A
146138	hsa-miR-1909-5p	N/A	49	36	1	-3.5	0.00435256	N/A
146117	hsv1-miR-H6-3p	12.7367	307.5	3558.5	258	3518.5	1.12296	14.3028
145831	hsa-miR-625-5p	36.8908	50.5	118.5	2	79	0.00870511	0.321138
145963	hsa-miR-646	N/A	44	35	-2	-4	N/A	N/A
145977	hsa-miR-1247-5p	0.699351	151.5	118.5	105.5	79	0.459195	0.321138
145675	hsa-miR-501-5p	0.100193	570	94.5	522	56	2.27203	0.227642
145838	hsa-miR-125b-1-3p	25.3841	69	569.5	19.5	530	0.0848749	2.15447
145690	hsa-miR-512-5p	2.35516	71.5	98.5	23	58	0.100109	0.235772
145678	hsa-miR-150-5p	1.55803	154.5	218	107	178.5	0.465724	0.72561
145715	hsa-miR-648	N/A	51	39	2.5	0	0.0108814	N/A
147199	hsa-miR-27b-3p	0.740901	391.5	312	343.5	272.5	1.4951	1.10772
147535	hsa-miR-4309	1.78298	53	49.5	5.5	10.5	0.0239391	0.0426829
147892	hsa-miR-3152-3p	N/A	43	37.5	-3.5	-1.5	N/A	N/A
147611	hsa-miR-4305	0.4558	152.5	90	104.5	51	0.454842	0.207317
147627	hsa-miR-4294	N/A	42	38	-4	-1	N/A	N/A
147770	hsa-miR-4276	N/A	43	35.5	-5	-2.5	N/A	N/A
147165	hsa-let-7b-5p	0.135589	7831	1169	7783.5	1130	33.8781	4.5935
147705	hsa-miR-4320	0.447911	97.5	62.5	49	23.5	0.213275	0.0955285
147848	hsa-miR-466	0.622629	49.5	41	3	2	0.0130577	0.00813008
147900	hsv2-miR-H6-3p	2.45514	377.5	907	330	867.5	1.43634	3.52642
147891	hsa-miR-3175	3.03391	297	849.5	249.5	810.5	1.08596	3.29472
147186	hsa-miR-200b-3p	0.704929	5661	4276	5613.5	4237	24.4331	17.2236
148493	hsa-miR-3613-3p	0.438214	2776.5	1319.5	2728	1280	11.8738	5.20325
148231	hsa-miR-3918	N/A	44.5	45	-4.5	5.5	N/A	0.0223577
148635	hsa-miR-933	0.250094	167	72	119.5	32	0.520131	0.130081
147660	hsa-miR-4296	N/A	42.5	35.5	-5.5	-3	N/A	N/A
147709	hsa-miR-3185	N/A	42.5	39.5	-6.5	0	N/A	N/A
148251	hsa-miR-3689a-5p/hsa-miR-3689b-5p/hsa-miR-3689e	0.75049	77	61	28	22.5	0.121872	0.0914634
148599	hsa-miR-3680-5p	0.455149	127.5	76.5	79	38.5	0.343852	0.156504
148665	hsa-miR-510-5p	N/A	44	35	-4	-3.5	N/A	N/A
148363	hsa-miR-3652	N/A	46.5	48	-1.5	10	N/A	0.0406504
147703	hsa-miR-3181	N/A	43	35.5	-5	-3.5	N/A	N/A
148062	hsa-miR-3667-3p	1.86789	51.5	47	4.5	9	0.0195865	0.0365854
148206	hsa-miR-3664-5p	0.933943	78.5	70	31.5	31.5	0.137106	0.128049
148306	hsa-miR-381-3p	8.87246	49.5	57	2	19	0.00870511	0.0772358
146024	hsa-miR-383-5p	1.20634	61	53.5	12	15.5	0.0522307	0.0630081
30442	hsa-miR-802	13.0752	50	66.5	2	28	0.00870511	0.113821
168574	hsa-miR-4428	N/A	41.5	50	-6.5	10	N/A	0.0406504
168970	hsa-miR-5590-5p	N/A	41.5	34.5	-6.5	-5	N/A	N/A
168938	hsa-miR-5692a	N/A	39	32.5	-9	-5	N/A	N/A
168825	hsa-miR-4729	5.13669	53.5	76.5	7	38.5	0.0304679	0.156504
168640	hsa-miR-4475	2.53298	645	1660	597.5	1620.5	2.60065	6.5874
168874	hsa-miR-4535	N/A	45.5	41	-3.5	2	N/A	0.00813008
168656	hsa-miR-5002-3p	0.763283	544.5	445.5	498	407	2.16757	1.65447
168861	hsa-miR-4754	10.3317	55.5	127	8	88.5	0.0348205	0.359756
168667	hsa-miR-4999-3p	N/A	44	39	-4	0.5	N/A	0.00203252
168910	hsa-miR-4735-5p	0.991798	103.5	98.5	56.5	60	0.245919	0.243902
168664	hsa-miR-5683	N/A	41.5	34.5	-6	-4	N/A	N/A
168766	hsa-miR-4772-5p	N/A	39.5	37	-8.5	-2	N/A	N/A
168569	hsa-miR-5088-5p	1.30752	49.5	42.5	2.5	3.5	0.0108814	0.0142276
168883	hsa-miR-3689d	N/A	40	34.5	-8	-5	N/A	N/A
168669	hsa-miR-5693	N/A	46	52	-1.5	13.5	N/A	0.054878
168791	hsa-miR-4785	N/A	43.5	39.5	-5.5	0	N/A	N/A
168804	hsa-miR-4761-3p	N/A	47.5	36	0	-4	N/A	N/A
169368	hsa-miR-3529-3p	N/A	40.5	34	-7	-4.5	N/A	N/A
169178	hsa-miR-4665-5p	N/A	43.5	36	-5	-3	N/A	N/A
169221	hsa-miR-4748	N/A	46.5	49	-1.5	10	N/A	0.0406504
169076	hsa-miR-345-3p	1.70546	58.5	59.5	11.5	21	0.0500544	0.0853659
169346	hsa-miR-5195-3p	N/A	43	36.5	-5	-2	N/A	N/A
169031	hsa-miR-4726-5p	1.23788	2327.5	3061	2280	3022	9.92383	12.2846
169276	hsa-miR-4474-3p	N/A	45.5	37.5	-1.5	0	N/A	N/A
169170	hsa-miR-4472	0.676304	251.5	184.5	203	147	0.883569	0.597561
169168	hsa-miR-5580-3p	0.339852	227	103	180	65.5	0.78346	0.26626
169335	hsa-miR-4699-5p	1.18172	71.5	68.5	24.5	31	0.106638	0.126016
169043	hsa-miR-4462	41.0935	47	82.5	1	44	0.00435256	0.178862
169136	hsa-miR-5006-3p	0.834587	119	101.5	70.5	63	0.306855	0.256098
169243	hsa-miR-3682-5p	0.419321	75	49	24.5	11	0.106638	0.0447154
169205	hsa-miR-4640-3p	0.431654	108.5	66.5	59.5	27.5	0.258977	0.111789
169078	hsa-miR-548ai/hsa-miR-570-5p	N/A	43	35	-5.5	-4	N/A	N/A
169130	hsa-miR-4764-3p	1.11722	1007	1185	958	1146	4.16975	4.65854
169358	hsa-miR-4417	0.0279739	4671	176.5	4624	138.5	20.1262	0.563008
169278	hsa-miR-4525	N/A	41	35.5	-7.5	-3	N/A	N/A
169167	hsa-miR-4451	1.86187	513.5	967	465.5	928	2.02612	3.77236
169086	hsa-miR-4786-5p	2.35096	62.5	75	14.5	36.5	0.0631121	0.148374
169398	hsa-miR-5096	1.86789	51	45	3	6	0.0130577	0.0243902
169386	hsa-miR-4427	N/A	41.5	43.5	-6	4.5	N/A	0.0182927
28019	hsa-miR-10a-3p	0.303936	600	218	548.5	178.5	2.38738	0.72561
28191	hsa-miR-30e-5p	1.40022	383.5	542	334.5	501.5	1.45593	2.03862
42959	hsa-miR-514a-3p	N/A	44.5	36.5	-5.5	-4.5	N/A	N/A
46415	hsa-miR-548l	1.11184	61	53	10.5	12.5	0.0457018	0.050813
46558	hsa-miR-1268a/hsa-miR-1268b	N/A	46	40.5	-4	-3	N/A	N/A
42756	hsa-miR-548d-5p	0.545997	116	84	65	38	0.282916	0.154472
17419	kshv-miR-K12-9-3p	N/A	44	39.5	-8	-3	N/A	N/A
11260	hsa-miR-151a-5p	0.216482	1179	302.5	1126	261	4.90098	1.06098
42598	hsa-miR-452-3p	0.507934	109	70.5	57	31	0.248096	0.126016
31517	hsa-miR-561-3p	N/A	41	35	-10	-5	N/A	N/A
11113	hsa-miR-448	N/A	45.5	38	-5	-1.5	N/A	N/A
14313	hsa-miR-499a-5p	1.3342	54	45	3.5	5	0.0152339	0.0203252
11181	hsa-miR-95-3p	N/A	48	38	-3.5	-2.5	N/A	N/A
17470	kshv-miR-K12-2-5p	2.87966	60	78	12	37	0.0522307	0.150407
42811	hsa-miR-542-5p	25.4499	64	313.5	10	272.5	0.0435256	1.10772
46796	hsa-miR-1302	N/A	46	39	-4.5	-2	N/A	N/A
17289	hsa-miR-616-5p	1.36499	59.5	51	6.5	9.5	0.0282916	0.0386179
10954	hsa-miR-147a	N/A	54.5	44	4	0	0.0174102	N/A
46875	hsa-miR-2276-3p	N/A	48.5	38.5	-2.5	-2.5	N/A	N/A
11018	hsa-miR-218-5p	N/A	47	46	-4.5	5	N/A	0.0203252
11077	hsa-miR-363-3p	N/A	47.5	38	-3.5	-2.5	N/A	N/A
46924	hsa-miR-1252-5p	2.00625	131.5	214.5	81	174	0.352557	0.707317
46454	hsa-miR-520g-3p	0.700457	52.5	41	2	1.5	0.00870511	0.00609756
42686	hsa-miR-136-3p	N/A	45	36.5	-7	-5	N/A	N/A
17302	hsa-miR-578	N/A	53.5	41.5	2.5	0	0.0108814	N/A
42932	hsa-miR-920	0.38897	274	134.5	224.5	93.5	0.977149	0.380081
13485	hsa-miR-10a-5p	0.289024	5449.5	1714	5398	1670.5	23.4951	6.79065
46791	hsa-miR-1204	1.80631	96.5	131.5	45.5	88	0.198041	0.357724
46750	hsa-miR-1254	1.12073	52.5	46	2.5	3	0.0108814	0.0121951
46624	hsa-miR-1236-3p	0.637176	160.5	114.5	107	73	0.465724	0.296748
46917	hsa-miR-205-5p	0.225854	3201	803	3151	762	13.7149	3.09756
42769	hsa-let-7b-3p	0.087624	268.5	61.5	218.5	20.5	0.951034	0.0833333
11240	hsa-miR-409-3p	N/A	49.5	48.5	-2.5	8.5	N/A	0.0345528
42964	hsa-miR-7-2-3p	0.278544	166.5	74.5	114	34	0.496192	0.138211
46803	hsa-miR-503-5p	N/A	48.5	36.5	-2	-3	N/A	N/A
146105	hsa-miR-1539	N/A	47	38	-3	-2	N/A	N/A
146077	hsv2-miR-H3	1.86789	50.5	40.5	0.5	1	0.00217628	0.00406504
42838	hsa-miRPlus-C1076	2.44845	87	138.5	37	97	0.161045	0.394309
146152	hsa-miR-3179	N/A	45.5	40	-5.5	-0.5	N/A	N/A
145745	hsa-miR-335-3p	0.49205	2749	1462	2700	1422.5	11.7519	5.78252
145697	hsa-miR-367-5p	N/A	45	37	-5.5	-3	N/A	N/A
145701	hsa-miR-668-3p	3.23702	239.5	701.5	191	662	0.831338	2.69106
145843	hsa-miR-330-5p	0.597724	73.5	56	25	16	0.108814	0.0650407
145754	hsa-miR-523-3p	0.219191	99.5	53	49	11.5	0.213275	0.046748
145696	hsa-miR-655-3p	0.233486	53	42	2	0.5	0.00870511	0.00203252
145638	hsa-miR-29a-5p	0.221484	479	143.5	428	101.5	1.86289	0.412602
145741	hsa-miR-545-3p	0.281462	88	52.5	36.5	11	0.158868	0.0447154
147827	hsa-miR-3130-3p	N/A	47	37	-5	-5	N/A	N/A
147820	hsa-miR-3133	1.66595	166.5	239.5	111	198	0.483134	0.804878
147845	hsa-miR-3173-3p	6.07063	53.5	61.5	3	19.5	0.0130577	0.0792683
145897	hsa-miR-92b-3p	1.00029	142	139.5	91.5	98	0.398259	0.398374
147195	hsa-miR-18a-5p	N/A	45.5	55	-4	13.5	N/A	0.054878
147203	hsa-miR-302a-3p	0.933146	1222	1211	1171	1170	5.09684	4.7561
147865	hsa-miR-4330	N/A	46.5	51.5	-4.5	10	N/A	0.0406504
147870	hsa-miR-548s	N/A	41.5	35	-9	-6.5	N/A	N/A
147919	kshv-miR-K12-12-3p	3.83954	55	59	4.5	18.5	0.0195865	0.0752033
147837	hsa-miR-3119	1.43427	63	61.5	14	21.5	0.0609358	0.0873984
147981	hsa-miR-4325	0.754009	103.5	83.5	54.5	44	0.237214	0.178862
147562	hsa-miR-4253	N/A	48.5	39	-1	-0.5	N/A	N/A
147846	hsa-miR-4313	0.215525	81	48.5	32.5	7.5	0.141458	0.0304878
147748	hsv1-miR-H12	N/A	46.5	44	-2.5	3.5	N/A	0.0142276
148430	hsa-miR-374c-5p	0.319676	775.5	289.5	726	248.5	3.15996	1.01016
148495	hsa-miR-3915	2.4	304.5	695.5	254.5	654	1.10773	2.65854
148335	hsa-miR-3606-5p	1.09453	161	170	110.5	129.5	0.480958	0.526423
148208	hsa-miR-3610	N/A	47.5	47	-3	6	N/A	0.0243902
148562	hsa-miR-128-1-5p	N/A	48	38.5	-1	-3	N/A	N/A
147715	hsa-miR-4251	13.5219	62	207.5	11.5	166.5	0.0500544	0.676829
148042	hsa-miR-3662	3.2688	51	46	1	3.5	0.00435256	0.0142276
148332	hsa-miR-3692-5p	N/A	46.5	38.5	-3.5	-4	N/A	N/A
147334	hsa-miR-3613-5p	4.10935	56.5	73.5	7.5	33	0.0326442	0.134146
147722	hsa-miR-4306	1.1436	1304.5	1577	1254	1535.5	5.45811	6.24187
147718	hsv1-miR-H3-5p	2.02354	58.5	61	9	19.5	0.039173	0.0792683
148040	hsa-miR-1247-3p	N/A	47.5	51	-4	9.5	N/A	0.0386179
147595	hsa-miR-3178	2.14733	115	186.5	63.5	146	0.276387	0.593496
147712	hsv1-miR-H1-5p	N/A	49.5	55.5	-0.5	14.5	N/A	0.0589431
148580	hsa-miR-134-3p	N/A	41	35	-8.5	-6	N/A	N/A
148453	hsa-miR-3074-5p	N/A	47	39	-4	-1.5	N/A	N/A
146094	hsa-miR-1911-3p	N/A	42.5	35.5	-5.5	-4	N/A	N/A
46592	hsa-miR-548j-5p	N/A	44.5	38	-4	-2.5	N/A	N/A
27565	hsa-miR-423-5p	1.54602	772	1236.5	722.5	1196	3.14472	4.86179
168805	hsa-miR-4478	1.12593	428.5	495.5	377	454.5	1.64091	1.84756
168648	hsa-miR-4687-5p	1.13056	107	111	57	69	0.248096	0.280488
46474	hsa-miR-766-5p	0.536153	78	57.5	27	15.5	0.117519	0.0630081
168799	hsa-miR-4710	0.933943	55.5	49	5.5	5.5	0.0239391	0.0223577
168591	hsa-miR-4789-3p	0.856114	56	48	6	5.5	0.0261153	0.0223577
168675	hsa-miR-4433a-3p	N/A	45	81	-5.5	39.5	N/A	0.160569
168885	hsa-miR-5194	N/A	49	40	-1	-1.5	N/A	N/A
168673	hsa-miR-4656	3.48106	56	62	5.5	20.5	0.0239391	0.0833333
168814	hsa-miR-4463	3.77169	64	93.5	13	52.5	0.0565832	0.213415
168744	hsa-miR-4746-5p	N/A	44	50.5	-6	9.5	N/A	0.0386179
168628	hsa-miR-5695	N/A	41.5	39	-7.5	-2.5	N/A	N/A
168742	hsa-miR-4722-3p	3.60235	52.5	54.5	3.5	13.5	0.0152339	0.054878
168933	hsa-miR-5581-3p	0.616715	4418	2925.5	4369	2885	19.0163	11.7276
168619	hsa-miR-1260b	0.728337	17625.5	13746	17574.5	13705.5	76.494	55.7134
168568	hsa-miR-1290	8.4979	286	2201	237.5	2161	1.03373	8.78455
168620	hsa-miR-548au-3p	N/A	52	37.5	4	-2	0.0174102	N/A
168954	hsa-miR-5580-5p	1.5238	86	102	38	62	0.165397	0.252033
168811	hsa-miR-1255b-2-3p	0.632062	297.5	207.5	247.5	167.5	1.07726	0.680894
168801	hsa-miR-4477b	2.26815	53	49	3.5	8.5	0.0152339	0.0345528
168697	hsa-miR-3189-5p	0.216401	90.5	50	41	9.5	0.178455	0.0386179
169333	hsa-miR-3194-3p	1.16743	51.5	45.5	4	5	0.0174102	0.0203252
169279	hsa-miR-499b-3p	N/A	43	36	-7.5	-5	N/A	N/A
169117	hsa-miR-4759	N/A	46	36.5	-5	-4	N/A	N/A
169195	hsa-miR-4798-3p	N/A	43.5	35.5	-5.5	-7	N/A	N/A
168988	hsa-miR-4799-5p	N/A	41.5	35	-9	-6	N/A	N/A
169151	hsa-miR-4526	N/A	47.5	56.5	-2.5	12.5	N/A	0.050813
169147	hsa-miR-548am-5p/hsa-miR-548au-5p/hsa-miR-548c-5p/hsa-miR-548o-5p	0.933943	52.5	47.5	4	4	0.0174102	0.0162602
169174	hsa-miR-4709-5p	N/A	41.5	37.5	-7.5	-4.5	N/A	N/A
169241	hsa-miR-5571-3p	1.4528	54.5	49.5	4.5	7	0.0195865	0.0284553
169211	hsa-miR-5704	0.762441	801	654	751.5	613.5	3.27095	2.4939
169188	hsa-miR-4443	0.646544	6714	4654	6665	4614	29.0098	18.7561
169336	hsa-miR-17-5p	0.522158	2092.5	1183.5	2043.5	1142.5	8.89445	4.64431
169354	hsa-miR-4493	N/A	46	38	-4	-2.5	N/A	N/A
169090	hsa-miR-5186	N/A	46	39	-3.5	-1	N/A	N/A
169222	hsa-miR-4760-5p	25.2165	50	67.5	1	27	0.00435256	0.109756
169176	hsa-miR-5587-5p	0.333551	57.5	42.5	7	2.5	0.0304679	0.0101626
169353	hsa-miR-5582-3p	0.141507	66	42.5	16.5	2.5	0.0718172	0.0101626
169193	hsa-miR-4725-5p	0.766589	132.5	111	86.5	71	0.376496	0.288618
169317	hsa-miR-3614-5p	N/A	44.5	40.5	-4	0	N/A	N/A
169032	hsa-miR-4737	N/A	45.5	37.5	-4	-3.5	N/A	N/A
169412	hsa-miR-1260a	1.54022	1421	2306.5	1371	2261	5.96736	9.19106
17608	hsa-miR-425-5p	0.512202	432.5	248.5	382	209.5	1.66268	0.851626
30787	hsa-miR-125b-5p	1.13265	74.5	68	23.5	28.5	0.102285	0.115854
11159	hsa-miR-518e-3p	N/A	43	34	-8	-5	N/A	N/A
42613	ebv-miR-BART19-5p	0.311314	74	47.5	24	8	0.104461	0.0325203
17541	ebv-miR-BART1-5p	3.3622	56	59.5	5	18	0.0217628	0.0731707
11084	hsa-miR-372-3p	1.03771	57.5	51	9	10	0.039173	0.0406504
17358	ebv-miR-BART16	0.271819	251	99.5	201	58.5	0.874864	0.237805
17312	hsa-miR-592	N/A	44.5	38	-5.5	-3	N/A	N/A
11171	hsa-miR-521	N/A	43.5	36	-8	-4	N/A	N/A
46301	hsa-miR-621	N/A	42	34	-7	-7	N/A	N/A
42524	hsa-miR-21-3p	0.166304	473.5	115	424	75.5	1.84548	0.306911
14301	hsa-miR-361-5p	0.267815	1075.5	334.5	1027	294.5	4.47008	1.19715
46689	hsa-miR-1229-3p	N/A	56	38	5.5	-1.5	0.0239391	N/A
46647	hsa-miR-1324	N/A	42	34.5	-7.5	-6.5	N/A	N/A
42970	hsa-miR-744-3p	0.289844	64	44	14.5	4.5	0.0631121	0.0182927
27740	hsa-miR-574-5p	0.265383	507.5	170	457.5	130	1.99129	0.528455
11141	hsa-miR-509-3p	N/A	52.5	40.5	2.5	0	0.0108814	N/A
42766	hsa-miR-554	0.214029	75	46.5	24	5.5	0.104461	0.0223577
46501	hsa-miR-1305	0.311314	53.5	41.5	3	1	0.0130577	0.00406504
17272	hsa-miR-551a	1.35995	137.5	163.5	85.5	124.5	0.372144	0.506098
42965	hsa-miR-424-5p	0.22154	264	89.5	215	51	0.9358	0.207317
42683	hsa-miR-922	0.705646	72	56	22.5	17	0.0979325	0.0691057
42865	hsa-miR-181a-5p	1.66776	483	814.5	434	775	1.88901	3.15041
42667	hsa-miR-302b-5p	4.76208	140.5	503.5	91	464	0.396083	1.88618
10138	hsa-miR-130a-3p	N/A	42.5	36.5	-7.5	-3.5	N/A	N/A
46381	hsa-miR-1298-5p	0.287367	56	43	6.5	2	0.0282916	0.00813008
42523	hsa-miR-26b-3p	N/A	65.5	42.5	15.5	0	0.0674646	N/A
42892	hsa-miR-450b-3p	0.0849039	61	43.5	11	1	0.0478781	0.00406504
42824	ebv-miR-BART9-5p	0.359957	98.5	59.5	48	18.5	0.208923	0.0752033
17606	kshv-miR-K12-4-5p	2.37731	55.5	55	5.5	14	0.0239391	0.0569106
46925	hsa-miR-1277-3p	N/A	45	40	-5.5	0.5	N/A	0.00203252
46832	hsa-miR-1202	N/A	48	36.5	-2	-3.5	N/A	N/A
146064	hsa-miR-718	0.376172	85	53.5	36	14.5	0.156692	0.0589431
146091	hsa-miR-1914-5p	0.72076	145	109.5	92	71	0.400435	0.288618
42780	hsa-miR-1307-5p	0.232618	720	207	672.5	167.5	2.92709	0.680894
145934	hsa-miRPlus-B1114	0.596686	122	87	72	46	0.313384	0.186992
146020	hsa-miR-449c-3p	N/A	46.5	37.5	-3	-4.5	N/A	N/A
145990	ebv-miR-BART21-3p	0.644865	72.5	54.5	21	14.5	0.0914037	0.0589431
145717	hsa-miR-516a-3p/hsa-miR-516b-3p	0.560366	57	43.5	5	3	0.0217628	0.0121951
145984	ebv-miR-BART2-3p	1.26849	83	85	33.5	45.5	0.145811	0.184959
146009	hsa-miR-376a-3p	1.34903	53.5	46	4.5	6.5	0.0195865	0.0264228
145785	hsa-miR-526b-3p	N/A	45	35	-4	-4	N/A	N/A
145641	hsa-miR-369-5p	N/A	48.5	38	-1	-1.5	N/A	N/A
145842	hsa-miR-658	1.0896	58	50.5	9	10.5	0.039173	0.0426829
146086	hsa-miR-30a-5p	4.70974	85.5	215.5	35	176.5	0.152339	0.71748
145905	hsa-miR-518a-5p/hsa-miR-527	8.2187	51.5	62	2.5	22	0.0108814	0.0894309
147854	hsa-miR-548u	N/A	41.5	38	-8.5	-2	N/A	N/A
147835	hsa-miR-3143	N/A	49	48	-1	8	N/A	0.0325203
147796	hsa-miR-4327	N/A	46.5	38	-5	-2.5	N/A	N/A
147776	hsa-miR-4317	0.438114	228.5	124.5	178	83.5	0.774755	0.339431
147840	hsv2-miR-H9-3p	0.626088	185.5	131	135	90.5	0.587595	0.367886
147901	kshv-miR-K12-7-5p	N/A	47.5	40.5	-3.5	-0.5	N/A	N/A
147941	hsa-miR-3160-3p	N/A	49	41.5	-1	1.5	N/A	0.00609756
147767	hsa-miR-4279	2.05953	1625	3517	1576.5	3476.5	6.86181	14.1321
147832	hsa-miR-4326	0.366906	65	45	14	5.5	0.0609358	0.0223577
147851	hsa-miR-3201	7.86861	133	744	83.5	703.5	0.363439	2.85976
147706	hsa-miR-4255	1.77861	118.5	168.5	68	129.5	0.295974	0.526423
147821	hsa-miR-3169	N/A	47.5	54.5	-2	16	N/A	0.0650407
147654	hsa-miR-3138	2.18893	64	75	16	37.5	0.0696409	0.152439
147623	hsa-miR-4304	N/A	47	45	-3	5	N/A	0.0203252
147836	hsv2-miR-H7-5p	1.14053	373.5	437	325.5	397.5	1.41676	1.61585
148683	hsa-miR-888-3p	N/A	45	36	-5	-4	N/A	N/A
148467	hsa-miR-3939	N/A	45.5	37.5	-4	-1.5	N/A	N/A
147986	hsa-miRPlus-K1303*	1.14695	220.5	250	171	210	0.744287	0.853659
148387	hsa-miR-3942-5p	N/A	43.5	35	-4	-4.5	N/A	N/A
148285	hsa-miR-3941	1.03726	276.5	291.5	226	251	0.983678	1.02033
148466	hsa-miR-3937	N/A	46	36.5	-5	-3.5	N/A	N/A
148682	hsa-miR-483-3p	1.32803	2674	3771	2623.5	3730.5	11.4189	15.1646
148264	hsa-miR-3665	N/A	50	98	-1.5	57	N/A	0.231707
148640	hsa-miR-34b-3p	N/A	49	40.5	-1.5	-0.5	N/A	N/A
148327	hsa-miR-3651	1.21067	240	284.5	189	245	0.822633	0.995935
147555	hsv2-miR-H19	N/A	45.5	37	-4.5	-3	N/A	N/A
148012	hsa-miR-203b-3p	N/A	46.5	38.5	-2	-1	N/A	N/A
148172	hsa-miR-216a-3p	0.539612	73.5	54	22.5	13	0.0979325	0.0528455
148661	hsa-miR-486-3p	N/A	50	48	-0.5	9	N/A	0.0365854
145759	hsa-miR-181c-3p	N/A	49.5	38.5	1	-1.5	0.00435256	N/A
17835	hsa-miR-450a-5p	N/A	48.5	58	-0.5	18	N/A	0.0731707
42732	hsa-miR-532-3p	1.97166	57	59	9	19	0.039173	0.0772358
145734	hsa-miR-33b-3p	N/A	77	38.5	30.5	-0.5	0.132753	N/A
42493	hsa-miR-892b	N/A	46.5	44.5	-1	5	N/A	0.0203252
168878	hsa-miR-5100	0.656815	38406.5	27015	38356.5	26975	166.949	109.654
168605	hsa-miR-4653-3p	0.134281	824.5	151.5	775.5	111.5	3.37541	0.453252
168856	hsa-miR-4494	N/A	41	36.5	-8.5	-3	N/A	N/A
168558	hsa-miR-5585-3p	N/A	46	56	-4	14.5	N/A	0.0589431
168700	hsa-miR-5696	1.91681	154	257	105	215.5	0.457018	0.876016
168829	hsa-miR-4794	N/A	42.5	35.5	-7.5	-5.5	N/A	N/A
168602	hsa-miR-4666a-3p	N/A	39.5	33.5	-11	-8	N/A	N/A
168894	hsa-miR-3978	N/A	40.5	33.5	-10	-7.5	N/A	N/A
168918	hsa-miR-4491	N/A	45.5	97	-4	57	N/A	0.231707
168704	hsa-miR-506-5p	0.943985	94	87	46.5	47	0.202394	0.191057
168708	hsa-miR-296-5p	0.529234	66	48	15	8.5	0.0652884	0.0345528
168621	hsa-miR-4796-5p	0.789873	608.5	510	557.5	471.5	2.42655	1.91667
168670	hsa-miR-4694-5p	0.857703	74.5	61.5	24.5	22.5	0.106638	0.0914634
168767	hsa-miR-4681	N/A	52.5	39.5	3.5	-1	0.0152339	N/A
168594	hsa-miR-3150b-5p	0.23617	93.5	50.5	43.5	11	0.189336	0.0447154
168844	hsa-miR-4532	1.71186	2590	4702.5	2544	4663	11.0729	18.9553
168975	hsa-miR-4528	N/A	43	34	-3.5	-5	N/A	N/A
168570	hsa-miR-2682-3p	2.49051	64	84	16.5	44	0.0718172	0.178862
168649	hsa-miR-3129-3p	N/A	38	33.5	-10	-5.5	N/A	N/A
168786	hsa-miR-3618	1.75637	82.5	103	33.5	63	0.145811	0.256098
169074	hsa-miR-3972	0.228056	89.5	49.5	43	10.5	0.18716	0.0426829
169106	hsa-miR-4783-3p	4.27108	89.5	227	41	187.5	0.178455	0.762195
169071	hsa-miR-4639-5p	N/A	45.5	38	-3.5	-2	N/A	N/A
168984	hsa-miR-4637	N/A	37	34	-12	-6	N/A	N/A
169265	hsa-miR-4733-3p	0.431051	89.5	58.5	39	18	0.16975	0.0731707
169099	hsa-miR-4790-3p	N/A	40	37	-9	-3.5	N/A	N/A
169201	hsa-miR-5047	N/A	46.5	37	-2.5	-2.5	N/A	N/A
169132	hsa-miR-382-3p	0.556742	334.5	209.5	283.5	169	1.23395	0.686992
169122	hsa-miR-5687	N/A	42.5	35	-6.5	-6.5	N/A	N/A
169227	hsa-miR-3064-5p	2.15974	58	58.5	8	18.5	0.0348205	0.0752033
169289	hsa-miR-4692	N/A	39.5	39	-10.5	-1	N/A	N/A
169308	hsa-miR-4503	2.62394	90.5	158	42	118	0.182807	0.479675
169282	hsa-miR-4290	3.49767	529.5	1840	480.5	1799.5	2.0914	7.31504
169172	hsa-miR-4445-3p	6.91118	53.5	58	2.5	18.5	0.0108814	0.0752033
169199	hsa-miR-4518	4.04032	95.5	237.5	46	199	0.200218	0.808943
169034	hsa-miR-642b-5p	1.47612	1202.5	1864	1155	1825.5	5.0272	7.42073
169173	hsa-miR-5590-3p	N/A	42	35.5	-7.5	-4	N/A	N/A
169231	hsa-miR-4766-3p	N/A	46.5	35	-1.5	-4.5	N/A	N/A
169315	hsa-miR-4676-3p	N/A	43.5	35.5	-5	-4.5	N/A	N/A
169005	hsa-miR-520b/hsa-miR-520c-3p	0.243637	61	42.5	11.5	3	0.0500544	0.0121951
169416	hsa-miRPlus-A1086	1.18579	92.5	96.5	44.5	56.5	0.193689	0.229675
13170	hsa-miR-380-5p	N/A	39.5	36	-8	-3.5	N/A	N/A
46324	hsa-miR-320b	0.126104	1133.5	187	1085	146.5	4.72252	0.595528
17676	hsa-miR-152-3p	0.272744	104.5	55	56.5	16.5	0.245919	0.0670732
17593	hsa-miR-650	0.87734	64	54.5	16.5	15.5	0.0718172	0.0630081
46483	hsa-miR-27a-3p	14.0897	77.5	477	29	437.5	0.126224	1.77846
46438	hsa-let-7g-5p	0.285324	2491	784	2443.5	746.5	10.6355	3.03455
42703	hsa-miR-490-3p	0.337851	288	125.5	240.5	87	1.04679	0.353659
17625	hsa-miR-627-5p	1.09537	127	133.5	81	95	0.352557	0.386179
27568	hsa-miR-744-5p	1.48129	291	426.5	244	387	1.06202	1.57317
42478	hsa-miR-593-5p	24.2825	47	52	0.5	13	0.00217628	0.0528455
42457	hsa-miR-323a-5p	N/A	40	42.5	-6.5	3	N/A	0.0121951
17589	ebv-miR-BART3-3p	0.41975	90.5	58	44.5	20	0.193689	0.0813008
42832	hsa-miR-638	6.25418	220	1198	173	1158.5	0.752992	4.70935
46462	hsa-miR-1224-5p	0.249051	64	44	15	4	0.0652884	0.0162602
46822	hsa-miR-1178-3p	N/A	49.5	37.5	1.5	-2	0.00652884	N/A
28759	hsa-miR-758-3p	0.49444	57	45.5	8.5	4.5	0.0369967	0.0182927
42496	hsa-miR-181c-5p	1.86789	50	41.5	1.5	3	0.00652884	0.0121951
10306	hsa-miR-146b-5p	0.461277	129.5	79.5	82	40.5	0.35691	0.164634
17882	hsa-miR-20b-3p	0.521027	716	412	669.5	373.5	2.91404	1.51829
27551	hsa-miR-612	0.416728	203	110	158	70.5	0.687704	0.286585
42504	hsa-miR-593-3p	0.527881	59	45	11.5	6.5	0.0500544	0.0264228
42897	ebv-miR-BART15	0.186789	50.5	40	2.5	0.5	0.0108814	0.00203252
42874	hsa-miR-16-2-3p	0.408074	159	87	111	48.5	0.483134	0.197154
17490	hsa-miR-571	0.400261	53.5	40.5	3.5	1.5	0.0152339	0.00609756
46565	hsa-miR-1207-5p	N/A	49	39	1	-1	0.00435256	N/A
15619	hsa-miR-649	N/A	45	37	-4	-2	N/A	N/A
10943	hsa-miR-136-5p	0.560366	60.5	47	10	6	0.0435256	0.0243902
10977	hsa-miR-183-5p	0.330407	929.5	352	880.5	311.5	3.83243	1.26626
42530	hsa-let-7a-2-3p	1.28556	343	444	293.5	404	1.27748	1.64228
10990	hsa-miR-196a-5p	0.369938	819	344.5	770	305	3.35147	1.23984
14285	hsa-miR-487b-3p	0.744586	1321	1054	1272.5	1014.5	5.53863	4.12398
27546	hsa-miR-380-3p	N/A	44.5	35.5	-2	-3	N/A	N/A
31026	hsa-miR-101-3p	0.381684	1707	717.5	1659	678	7.22089	2.7561
11040	hsa-miR-29b-3p	4.26474	455.5	1914.5	410.5	1874.5	1.78672	7.61992
13130	hsa-miR-517-5p	11.2073	48	51.5	1	12	0.00435256	0.0487805
11138	hsa-miR-506-3p	0.116743	52.5	40.5	4	0.5	0.0174102	0.00203252
146045	hsv2-miR-H4-5p	18.6789	55.5	160	6	120	0.0261153	0.487805
145987	hsa-miR-2054	N/A	47.5	38	-2.5	-1.5	N/A	N/A
146111	hsa-miR-767-5p	0.645277	1183	823.5	1134	783.5	4.9358	3.18496
145933	hsa-miR-652-5p	1.12449	222.5	250	174	209.5	0.757345	0.851626
146058	hsv1-miR-H3-3p	0.466972	54	42.5	6	3	0.0261153	0.0121951
146098	hsv1-miR-H5-3p	1.32343	964	1337.5	916	1298	3.98694	5.27642
146161	hsa-miR-2115-3p	0.516363	879.5	500	832	460	3.62133	1.86992
146168	hsa-miR-1912	3.73577	47	41.5	0.5	2	0.00217628	0.00813008
146090	hsv1-miR-H7-3p	2.55888	196.5	444.5	148	405.5	0.644178	1.64837
145736	hsa-miR-605-5p	1.71541	95.5	128.5	49	90	0.213275	0.365854
145721	hsa-miR-875-5p	N/A	43	35.5	-4	-3	N/A	N/A
145693	hsa-miR-92a-3p	0.384527	1505.5	640	1458.5	600.5	6.3482	2.44106
145962	hsa-miR-639	3.22361	128	307.5	77.5	267.5	0.337323	1.0874
145705	hsa-miR-431-5p	0.856917	97	84	48.5	44.5	0.211099	0.180894
145727	hsa-miR-501-3p	0.101516	71.5	42	23	2.5	0.100109	0.0101626
145637	hsa-miR-187-3p	0.566026	64.5	50.5	16.5	10	0.0718172	0.0406504
145748	hsa-miR-518f-3p	N/A	41	35	-8.5	-4.5	N/A	N/A
147193	hsa-miR-572	N/A	41	35.5	-7.5	-3.5	N/A	N/A
147608	hsa-miR-4307	0.501994	89	60.5	40	21.5	0.174102	0.0873984
147872	hsv2-miR-H13	38.2917	48	59.5	0.5	20.5	0.00217628	0.0833333
147938	hsa-miR-4287	3.8177	76.5	155	28.5	116.5	0.124048	0.473577
147814	hsa-miR-3159	N/A	39.5	37.5	-9	-1	N/A	N/A
147760	hsa-miR-4316	N/A	46	37.5	-0.5	-1.5	N/A	N/A
147544	hsa-miR-4314	N/A	47	50.5	-1	11.5	N/A	0.046748
147830	hsv1-miR-H18	13.0752	72	368.5	23.5	329	0.102285	1.3374
147671	hsa-miR-4323	0.306082	106	58.5	59.5	19.5	0.258977	0.0792683
147897	hsa-miR-3136-5p	N/A	49	38	0.5	-0.5	0.00217628	N/A
147698	hsv2-miR-H22	N/A	48	39	-1	-0.5	N/A	N/A
148627	hsa-miR-615-5p	N/A	57	37.5	8	-2.5	0.0348205	N/A
148669	hsa-miR-185-3p	N/A	47	62	-0.5	22.5	N/A	0.0914634
148687	hsa-miR-1908-5p	12.9137	195.5	2078.5	147.5	2039.5	0.642002	8.29065
148234	hsa-miR-3667-5p	1.7757	358	627	309	587.5	1.34494	2.38821
148677	hsa-miR-637	N/A	47.5	37.5	-2.5	-1.5	N/A	N/A
148654	hsa-miR-184	7.47154	49	47	1	8	0.00435256	0.0325203
148474	hsa-miR-3622a-5p	N/A	43.5	36.5	-4	-2.5	N/A	N/A
148625	hsa-miR-941	0.365229	137	74.5	89.5	35	0.389554	0.142276
147640	kshv-miR-K12-10a-5p	1.19337	64	61.5	18	23	0.078346	0.0934959
147318	hsa-miR-3660	1.13205	99	99.5	49.5	60	0.215452	0.243902
147666	hsa-miR-4277	N/A	42	40.5	-6	2	N/A	0.00813008
148181	hsa-miR-203b-5p	2.1792	51.5	45.5	3	7	0.0130577	0.0284553
148386	hsa-miR-219b-5p	0.282129	140.5	67.5	96	29	0.417845	0.117886
148284	hsa-miR-208b-3p	10.2734	49.5	66.5	2.5	27.5	0.0108814	0.111789
11164	hsa-miR-519e-3p	0.232358	255.5	90.5	207	51.5	0.900979	0.20935
17886	hsa-miR-301b-3p	2.84428	93	173.5	44	134	0.191513	0.544715
168684	hsa-miR-5010-5p	N/A	44	56	-4	17	N/A	0.0691057
168679	hsa-miR-4763-3p	N/A	44	41	-4	2	N/A	0.00813008
168718	hsa-miR-4684-3p	7.00457	49	46.5	1	7.5	0.00435256	0.0304878
168945	hsa-miR-326	0.311314	86	52.5	39	13	0.16975	0.0528455
168964	hsa-miR-4450	0.889391	612.5	577.5	566	539	2.46355	2.19106
168932	hsa-miR-5094	N/A	47	39.5	-0.5	1.5	N/A	0.00609756
168934	hsa-miR-4999-5p	N/A	43	36	-4.5	-3	N/A	N/A
168795	hsa-miR-4706	N/A	45.5	79	-2	40	N/A	0.162602
168755	hsa-miR-4479	N/A	38	37.5	-9.5	-2	N/A	N/A
168827	hsa-miR-548ac	N/A	39	34.5	-8.5	-4	N/A	N/A
168676	hsa-miR-499b-5p	N/A	41.5	36.5	-6	-3	N/A	N/A
168852	hsa-miR-4764-5p	0.714192	276	215.5	229.5	175.5	0.998912	0.713415
168611	hsa-miR-4753-3p	1.62575	74	86.5	27	47	0.117519	0.191057
168572	hsa-miR-4507	14.2153	85	625	38.5	586	0.167573	2.38211
168743	hsa-miR-548ad-3p	N/A	42.5	35	-7	-3.5	N/A	N/A
168812	hsa-miR-875-3p	N/A	45	45	-3.5	5.5	N/A	0.0223577
169186	hsa-miR-4520-3p	N/A	44.5	40.5	-4	1	N/A	0.00406504
169118	hsa-miR-5009-3p	0.213337	147.5	62.5	98.5	22.5	0.428727	0.0914634
169320	hsa-miR-4468	2.33041	468.5	1088	420	1048	1.82807	4.26016
169321	hsa-miR-4691-3p	N/A	45	44	-4	4.5	N/A	0.0182927
169070	hsa-miR-4695-3p	0.380473	10139.5	4149.5	10090	4110.5	43.9173	16.7093
169113	hsa-miR-4755-5p	0.820738	64.5	53	16.5	14.5	0.0718172	0.0589431
169182	hsa-miR-4728-3p	1.98419	180	321	132.5	281.5	0.576714	1.14431
169036	hsa-miR-4745-3p	N/A	39	35.5	-8	-3	N/A	N/A
169230	hsa-miR-4747-3p	N/A	49	37	0.5	-1.5	0.00217628	N/A
169157	hsa-miR-4755-3p	4.04709	49	45	1.5	6.5	0.00652884	0.0264228
169000	hsa-miR-5707	N/A	38.5	32.5	-8	-7	N/A	N/A
169319	hsa-miR-3136-3p	1.22058	589	748.5	542.5	709	2.36126	2.88211
168996	hsa-miR-4524a-3p	N/A	41	42	-6.5	1.5	N/A	0.00609756
169064	hsa-miR-4778-3p	0.907259	64.5	56	17.5	17	0.0761697	0.0691057
169112	hsa-miR-4727-3p	N/A	43.5	39	-3.5	0	N/A	N/A
169169	hsa-miR-5684	2.13325	1948	4380.5	1900.5	4341	8.27203	17.6463
168987	hsa-miR-4523	N/A	40	45	-7	5	N/A	0.0203252
169365	hsa-miR-3974	N/A	42	37.5	-5	-2	N/A	N/A
169160	hsa-miR-4633-3p	N/A	39.5	33	-8.5	-6.5	N/A	N/A
168992	hsa-miR-5092	N/A	41.5	34.5	-6	-4.5	N/A	N/A
46340	hsa-miR-1289	N/A	44.5	36	-5	-4.5	N/A	N/A
46627	hsa-miR-1271-5p	N/A	44	39.5	-5	-1	N/A	N/A
42750	hsa-miR-636	1.02773	168	172.5	119.5	131.5	0.520131	0.534553
42717	hsa-miR-92b-5p	N/A	50.5	127.5	-1	86	N/A	0.349593
11045	hsa-miR-302c-5p	1.57118	188	275	138.5	233	0.602829	0.947154
42640	hsa-miR-20b-5p	0.90748	473	460.5	423.5	411.5	1.84331	1.67276
17562	ebv-miR-BHRF1-2-5p	N/A	44	37	-6.5	-11.5	N/A	N/A
10937	hsa-miR-132-3p	0.448293	62	51	12.5	6	0.054407	0.0243902
32731	hsa-miR-190b	1.01177	56.5	50.5	6	6.5	0.0261153	0.0264228
17359	ebv-miR-BART4-5p	N/A	51	41.5	1.5	-1.5	0.00652884	N/A
19016	hsa-miR-217	N/A	44	39	-5.5	-2.5	N/A	N/A
46684	hsa-miR-1225-3p	N/A	56	41.5	6	0	0.0261153	N/A
46531	hsa-miR-1231	N/A	45	39.5	-4.5	-1.5	N/A	N/A
17571	kshv-miR-K12-11-3p	1.6811	51	45	2.5	4.5	0.0108814	0.0182927
46556	hsa-miR-623	N/A	52	39.5	1	-1	0.00435256	N/A
27838	hsa-miR-302d-3p	N/A	49.5	41	-0.5	-1	N/A	N/A
42700	hsa-miR-631	1.6344	76	87	26	45.5	0.113166	0.184959
17508	hcmv-miR-UL112-3p	13.1419	59	141	7	98.5	0.0304679	0.400407
42778	hsa-let-7g-3p	0.2724	63	47	12	3.5	0.0522307	0.0142276
17463	hsa-miR-151a-3p	0.20937	1328	332	1278	286.5	5.56257	1.16463
46944	hsa-miR-1297	0.543458	165	118.5	116	67.5	0.504897	0.27439
46860	hsa-miR-1205	N/A	55	42.5	5.5	0	0.0239391	N/A
46661	hsa-miR-1294	1.46762	54	46.5	3.5	5.5	0.0152339	0.0223577
42541	hsa-miR-302a-5p	N/A	44.5	39	-7	-3.5	N/A	N/A
11058	hsa-miR-325	1.79604	55.5	53	6.5	12.5	0.0282916	0.050813
42744	hsa-miR-23a-3p	0.339927	4951	1825	4901.5	1784	21.3341	7.25203
14271	hsa-miR-539-5p	N/A	50	38.5	0	-3	N/A	N/A
42971	hsa-miR-96-3p	N/A	48.5	38.5	-1.5	-3	N/A	N/A
42502	hsa-miR-204-3p	8.5287	239.5	1777	189.5	1730.5	0.82481	7.03455
29872	hsa-miR-340-5p	0.585218	405.5	260	349.5	219	1.52122	0.890244
46744	hsa-miR-526b-5p	0.103771	59.5	45	9	1	0.039173	0.00406504
11074	hsa-miR-34c-5p	0.533682	65	50	14	8	0.0609358	0.0325203
46416	hsa-miR-1293	1.51766	57.5	55	8	13	0.0348205	0.0528455
46789	hsa-miR-513b-5p	6.12325	120.5	506	71	465.5	0.309032	1.89228
42522	ebv-miR-BART19-3p	0.354241	2393	929	2342.5	888.5	10.1959	3.61179
46622	hsa-miR-518f-5p	N/A	45.5	46	-4	5.5	N/A	0.0223577
17612	hsa-miR-555	N/A	48	40	-1.5	-1	N/A	N/A
146005	hsa-miR-3129-5p	1.362	64	59.5	12	17.5	0.0522307	0.0711382
17858	hsa-miRPlus-A1073	0.157349	142.5	60	92	15.5	0.400435	0.0630081
146085	hsa-miR-3170	1.74336	58.5	57	7.5	14	0.0326442	0.0569106
146116	hsa-miR-2116-3p	1.86789	51.5	43	1	2	0.00435256	0.00813008
145980	hsa-miR-939-5p	N/A	47.5	39	-3	-2	N/A	N/A
145973	hsa-miR-664a-3p	0.297576	616.5	220	566.5	180.5	2.46572	0.73374
145965	hsa-miR-518d-3p	N/A	47	38	-1.5	-2	N/A	N/A
145687	hsa-miR-384	N/A	47.5	38	-1	-2	N/A	N/A
145651	hsa-miR-99a-3p	N/A	44.5	37.5	-4	-3	N/A	N/A
145677	hsa-miR-139-5p	0.3632	102.5	61.5	54	21	0.235038	0.0853659
145633	hsa-let-7d-3p	4.82537	151	568.5	102	527	0.443961	2.14228
146008	hsa-miR-26b-5p	0.875627	579.5	536.5	528.5	495.5	2.30033	2.01423
145643	hsa-miR-382-5p	1.34397	71	70	20.5	29.5	0.0892274	0.119919
147864	hsv2-miR-H24	0.622629	125.5	94.5	73.5	49	0.319913	0.199187
147895	kshv-miR-K12-2-3p	N/A	45	39.5	-4.5	-3.5	N/A	N/A
147953	hsa-miR-491-5p	0.431823	97.5	63.5	46.5	21.5	0.202394	0.0873984
147817	hsa-miR-3196	37.9581	57	326.5	7	284.5	0.0304679	1.1565
147831	kshv-miR-K12-1-3p	0.183958	115	54.5	66	13	0.287269	0.0528455
147898	hsa-miR-2861	N/A	45.5	39	-5.5	-2.5	N/A	N/A
147743	hsa-miR-4275	0.219579	847.5	228.5	797.5	187.5	3.47116	0.762195
147799	hsa-miR-3156-5p	N/A	44	50	-3.5	9.5	N/A	0.0386179
147763	hsa-miR-4272	N/A	44.5	36.5	-3.5	-5	N/A	N/A
147921	hsa-miR-3131	N/A	44.5	46.5	-4	6	N/A	0.0243902
148593	hsa-miR-3605-3p	0.933943	59.5	51.5	11	11	0.0478781	0.0447154
148058	hsa-miR-3672	N/A	44.5	36	-6.5	-5.5	N/A	N/A
148420	hsa-miR-3607-3p	0.395418	2298.5	992	2245	950.5	9.77149	3.86382
148434	hsa-miR-3692-3p	7.23806	52.5	59	2	15.5	0.00870511	0.0630081
148063	hsa-miR-3713	N/A	47	41	-4	-1	N/A	N/A
148382	hsa-miR-3609	N/A	49.5	47	-2	5.5	N/A	0.0223577
148465	hsa-miR-3611	4.82909	342.5	1556	293	1515	1.2753	6.15854
147589	hsa-miR-1193	N/A	47.5	39	-2	-4	N/A	N/A
147621	hsa-miR-4278	0.042452	61	44.5	11	0.5	0.0478781	0.00203252
147633	hsa-miR-3163	N/A	45	40	-5	-3	N/A	N/A
147957	hsa-miR-412-5p	N/A	47.5	38	-2.5	-4.5	N/A	N/A
148380	hsa-miR-3913-5p	N/A	52	41	1.5	0	0.00652884	N/A
148080	hsa-miR-3921	N/A	44	37.5	-5.5	-3	N/A	N/A
148595	hsa-miR-34a-3p	N/A	63.5	41	14.5	-1	0.0631121	N/A
148480	hsa-miR-494-5p	1.91977	56.5	58	9	18.5	0.039173	0.0752033
148089	hsa-miR-208a-3p	N/A	44.5	60	-3.5	20	N/A	0.0813008
148215	hsa-miR-3591-3p	0.383408	94.5	62	47.5	19.5	0.206746	0.0792683
13132	hsa-miR-519e-5p	1.07001	1182.5	1338	1132.5	1297.5	4.92927	5.27439
32711	hsa-miR-633	N/A	45	37	-5.5	-4	N/A	N/A
42629	hsa-miR-376c-3p	2.23109	59.5	62.5	9	21.5	0.039173	0.0873984
168734	hsa-miR-4465	N/A	44	37	-7.5	-5	N/A	N/A
46863	hsa-miR-3157-3p	0.0977382	92	48	43	4.5	0.18716	0.0182927
168730	hsa-miR-4464	N/A	45	42.5	-4.5	-0.5	N/A	N/A
168644	hsa-miR-4775	0.554169	2401.5	1437	2351	1395	10.2329	5.67073
168770	hsa-miR-4699-3p	1.0896	52.5	45.5	3	3.5	0.0130577	0.0142276
168890	hsa-miR-1306-5p	0.457243	98	68.5	48	23.5	0.208923	0.0955285
168877	hsa-miR-5583-5p	0.415086	53.5	47	4.5	2	0.0195865	0.00813008
168618	hsa-miR-4783-5p	N/A	45	40	-4.5	-5.5	N/A	N/A
168855	hsa-miR-4675	N/A	46	39.5	-3.5	-3	N/A	N/A
168919	hsa-miR-4456	0.201781	16133.5	3516	16084	3475	70.0065	14.126
168560	hsa-miR-4676-5p	N/A	48	51	-1	10	N/A	0.0406504
168963	hsa-miR-664b-5p	0.623264	294	203.5	245	163.5	1.06638	0.664634
168671	hsa-miR-3140-5p	N/A	44.5	37	-5	-4.5	N/A	N/A
168745	hsa-miR-4667-3p	0.509424	141.5	92	93.5	51	0.406964	0.207317
168668	hsa-miR-4732-3p	0.581488	416	268.5	367	228.5	1.59739	0.928862
168839	hsa-miR-4774-3p	N/A	43	36.5	-4	-2.5	N/A	N/A
168917	hsa-miR-4511	0.556712	1072	650	1022.5	609.5	4.45049	2.47764
168661	hsa-miR-4531	2.35007	739.5	1778.5	690.5	1737.5	3.00544	7.06301
168776	hsa-miR-4795-3p	0.236179	2303	610.5	2254	570	9.81066	2.31707
168576	hsa-miR-4693-3p	N/A	43	38	-6.5	-2.5	N/A	N/A
169098	hsa-miR-3691-3p	N/A	40	36	-9	-4.5	N/A	N/A
169107	hsa-miR-4782-5p	16.344	52	76.5	2	35	0.00870511	0.142276
169272	hsa-miR-4419b	1.60261	14563	24941	14510.5	24899.5	63.1578	101.217
169159	hsa-miR-4521	0.674254	351	258	298.5	215.5	1.29924	0.876016
169023	hsa-miR-4712-3p	0.416206	1393	640	1343	598.5	5.84548	2.43293
169194	hsa-miR-4513	4.89801	72.5	160	22.5	118	0.0979325	0.479675
169311	hsa-miR-4714-5p	0.757371	2993.5	2436.5	2943.5	2387	12.8118	9.70325
169156	hsa-miR-4515	N/A	42.5	36.5	-7	-7.5	N/A	N/A
169309	hsa-miR-4802-5p	N/A	42	43.5	-8	1.5	N/A	0.00609756
169126	hsa-miR-4486	14.3205	50.5	64	1.5	23	0.00652884	0.0934959
169083	hsa-miR-371b-3p	0.29659	121.5	66	74	23.5	0.322089	0.0955285
169247	hsa-miR-4477a	1.0105	79.5	72.5	30.5	33	0.132753	0.134146
169297	hsa-miR-4777-3p	N/A	40	35	-9	-7	N/A	N/A
168989	hsa-miR-4447	3.58092	145	411	96.5	370	0.420022	1.50407
169092	hsa-miR-548am-3p	N/A	42.5	35.5	-5	-6	N/A	N/A
169120	hsa-miR-4787-3p	0.377169	99	60.5	52	21	0.226333	0.0853659
169256	hsa-miR-4666a-5p	N/A	44.5	35	-4.5	-4.5	N/A	N/A
168998	hsa-miR-4508	10.8896	122.5	898	73.5	857	0.319913	3.48374
168982	hsa-miR-4757-3p	N/A	44.5	39	-4.5	-1.5	N/A	N/A
169419	hsa-miR-300	N/A	43.5	46	-6	6	N/A	0.0243902
169415	hsa-miR-187-5p	N/A	42.5	67	-8	25.5	N/A	0.103659
169407	hsa-miR-4301	0.405402	3217	1415.5	3166.5	1374.5	13.7824	5.5874
42843	hsa-miR-654-5p	9.37279	62	180	14	140.5	0.0609358	0.571138
46617	hsa-miR-1197	N/A	59	38.5	10	-1.5	0.0435256	N/A
17626	hsa-miR-575	0.700457	71.5	58	24	18	0.104461	0.0731707
42926	hsa-miR-92a-1-5p	N/A	46	42	-1.5	2	N/A	0.00813008
10928	hsa-miR-125a-5p	0.204723	5220.5	1173	5171	1133.5	22.5071	4.60772
11154	hsa-miR-517c-3p	N/A	43	35	-4.5	-5.5	N/A	N/A
42746	hsa-miR-647	0.570307	227.5	149	178.5	109	0.776931	0.443089
29529	hsa-miR-369-3p	0.742037	84	69.5	36.5	29	0.158868	0.117886
42782	hcmv-miR-UL148D	1.89536	134	213	85	172.5	0.369967	0.70122
28251	hsa-miR-770-5p	N/A	41.5	34	-9.5	-6	N/A	N/A
33902	hsa-miR-128-3p	0.711576	124	97	73.5	56	0.319913	0.227642
42940	hsa-miR-876-5p	N/A	44.5	36.5	-5.5	-4.5	N/A	N/A
46336	hsa-miR-1284	1.41777	478	692	429.5	652	1.86942	2.65041
42791	hsa-miR-548b-5p	1.16743	50.5	45	4	5	0.0174102	0.0203252
17445	hsa-miR-610	0.560366	52	43.5	5	3	0.0217628	0.0121951
11083	hsa-miR-371a-3p	N/A	51.5	38.5	3	-2	0.0130577	N/A
32608	hsa-miR-761	1.31851	74.5	75	25.5	36	0.11099	0.146341
42615	hsa-miR-135b-3p	N/A	83.5	40	34.5	0	0.150163	N/A
46818	ebv-miR-BART17-5p	N/A	42.5	38.5	-5.5	-1	N/A	N/A
46703	hsa-miR-548e-3p	0.594039	196	133.5	147	93.5	0.639826	0.380081
17415	ebv-miR-BART10-3p	1.35971	118	138.5	68	99	0.295974	0.402439
17315	kshv-miR-K12-3-3p	1.24526	54	46.5	4.5	6	0.0195865	0.0243902
42850	hsa-miR-150-3p	N/A	46	37	-2.5	-3.5	N/A	N/A
46300	hiv1-miR-TAR-3p	N/A	44.5	36.5	-6.5	-4	N/A	N/A
31038	hiv1-miR-N367	N/A	45	36	-3	-3	N/A	N/A
46450	hsa-miR-548o-3p	N/A	48	37	1.5	-4	0.00652884	N/A
46695	hsa-miR-1228-3p	0.406062	60	45.5	11.5	5	0.0500544	0.0203252
17624	hsa-miR-532-5p	0.72047	65.5	53.5	17.5	13.5	0.0761697	0.054878
42666	hsa-miR-26a-2-3p	0.0306211	139.5	42.5	91.5	3	0.398259	0.0121951
42581	hsa-miR-513a-5p	1.83648	1014	1940.5	966.5	1900.5	4.20675	7.72561
46223	hsa-miR-1306-3p	N/A	50	37.5	2.5	-2.5	0.0108814	N/A
17299	hcmv-miR-UL22A-3p	N/A	46.5	40	-1	-0.5	N/A	N/A
19585	hsa-miR-148b-3p	0.187616	1630.5	358	1580.5	317.5	6.87922	1.29065
14272	hsa-miR-542-3p	2.98862	121	265	70	224	0.304679	0.910569
42772	hsa-miR-566	N/A	47	37	-2.5	-3	N/A	N/A
46326	hsa-miR-1233-3p	N/A	46.5	39	-3	-1.5	N/A	N/A
42773	ebv-miR-BART17-3p	0.42452	84	56.5	33	15	0.143634	0.0609756
27541	hcmv-miR-UL70-3p	18.6789	51	69.5	1.5	30	0.00652884	0.121951
10964	hsa-miR-155-5p	0.223994	418.5	127	369	88.5	1.60609	0.359756
17332	ebv-miR-BART9-3p	0.824067	58	48.5	8.5	7.5	0.0369967	0.0304878
42507	hsa-miR-202-5p	N/A	47.5	36.5	0	-3.5	N/A	N/A
17848	hsa-miRPlus-A1087	0.172326	1346	279.5	1298	239.5	5.64962	0.973577
42492	hsa-miRPlus-A1031	N/A	50	40.5	-0.5	0.5	N/A	0.00203252
146006	hsa-miR-670-5p	N/A	49.5	39	0.5	-1.5	0.00217628	N/A
146166	hsa-miRPlus-G1065-5p	N/A	47.5	39.5	-2.5	-0.5	N/A	N/A
146089	hsv1-miR-H8-5p	5.2664	69	142.5	18	101.5	0.078346	0.412602
145844	hsa-miR-374a-5p	8.74275	83	376.5	36	337	0.156692	1.36992
145859	hsa-miR-33a-5p	0.165879	2856.5	539	2809.5	499	12.2285	2.02846
105441	hsa-miR-518c-3p	N/A	42.5	35.5	-6	-4.5	N/A	N/A
145827	hsa-miR-200a-5p	0.173923	243.5	76.5	196	36.5	0.853101	0.148374
145950	hsa-miR-33b-5p	0.072958	2367	221	2317	181	10.0849	0.735772
145732	hsa-miR-346	0.242133	62	43	13.5	3.5	0.0587595	0.0142276
145821	hsa-miR-518c-5p	3.61903	52	56	4	15.5	0.0174102	0.0630081
145889	hsa-miR-196b-5p	0.810786	231	198.5	182	158	0.792165	0.642276
147794	kshv-miR-K12-8-3p	3.7659	64.5	102.5	15.5	62.5	0.0674646	0.254065
147863	hsa-miR-3155a	N/A	41.5	35	-6.5	-5	N/A	N/A
147793	hsa-miR-4252	0.219073	90	50.5	40.5	9.5	0.176279	0.0386179
147801	hsv1-miR-H11/hsv2-miR-H11-3p	N/A	43	55	-6.5	14	N/A	0.0569106
147554	hsa-miR-4273	3.94078	69.5	126.5	20.5	86.5	0.0892274	0.351626
147826	hsa-miR-3153	N/A	46.5	45	-3.5	5	N/A	0.0203252
147803	hsv2-miR-H10	58.9385	62	924	14	883.5	0.0609358	3.59146
147537	hsa-miR-4264	4.98103	59	96.5	10.5	56	0.0457018	0.227642
147795	hsa-miR-3186-3p	3.31125	53	60.5	5.5	19.5	0.0239391	0.0792683
147673	hsa-miR-4262	2.66598	74.5	119	27.5	78.5	0.119695	0.319106
147884	hsv2-miR-H25	3.13489	182	498	136	456.5	0.591948	1.85569
147929	hsa-miR-1273c	2.43863	58	63	9	23.5	0.039173	0.0955285
148239	hsa-miR-3916	0.207543	53.5	40.5	4.5	1	0.0195865	0.00406504
148691	hsa-miR-602	N/A	40.5	49.5	-6	10	N/A	0.0406504
147376	hsa-miR-3679-5p	N/A	48	41.5	0	2	N/A	0.00813008
147572	hsa-miR-3120-3p	N/A	57	37.5	7.5	-2	0.0326442	N/A
148398	hsa-miR-3908	N/A	43	46.5	-4	6	N/A	0.0243902
148241	hsa-miR-3649	0.668618	93.5	72.5	44	31.5	0.191513	0.128049
148147	hsa-miR-181b-3p	N/A	70	40	21.5	-1	0.09358	N/A
148289	hsa-miR-3675-5p	N/A	44.5	40.5	-4	-0.5	N/A	N/A
147964	hsa-miRPlus-J1005	N/A	47	39	-2	-2	N/A	N/A
148489	hsa-miR-3674	N/A	45.5	39.5	-4	-2	N/A	N/A
148038	hsa-miR-3679-3p	0.523633	168	107.5	119.5	67	0.520131	0.272358
148637	hsa-miR-198	N/A	45	40	-4	-1	N/A	N/A
148388	hsa-miR-3677-3p	N/A	44.5	36.5	-4	-3	N/A	N/A
147602	hsa-miR-2682-5p	N/A	40	36.5	-8.5	-4	N/A	N/A
146158	hsa-miR-3202	2.56157	307.5	750	258.5	709	1.12514	2.88211
11155	hsa-miR-518a-3p	N/A	42	33	-5.5	-6.5	N/A	N/A
42755	hcmv-miR-US33-3p	N/A	43.5	76	-4.5	36.5	N/A	0.148374
168579	hsa-miR-5706	N/A	42	47.5	-5.5	7.5	N/A	0.0304878
168690	hsa-miR-4466	22.4146	50	76.5	1.5	36	0.00652884	0.146341
168698	hsa-miR-3127-3p	0.197114	147.5	61.5	99.5	21	0.433079	0.0853659
46808	hsa-miR-4485-3p	5.57908	67	154	19	113.5	0.0826986	0.461382
168843	hsa-miR-5694	N/A	44	43.5	-5.5	2	N/A	0.00813008
168732	hsa-miR-5011-5p	0.76913	108.5	90.5	59.5	49	0.258977	0.199187
168674	hsa-miR-4716-5p	3.61655	167	495.5	117.5	455	0.511425	1.84959
168575	hsa-miR-4763-5p	2.80183	51	45	1.5	4.5	0.00652884	0.0182927
168756	hsa-miR-548al	N/A	41	36	-8.5	-4.5	N/A	N/A
168665	hsa-miR-3619-3p	0.0622629	63.5	41	15	1	0.0652884	0.00406504
168862	hsa-miR-1343-3p	N/A	44	36.5	-3.5	-3.5	N/A	N/A
168943	hsa-miR-4769-3p	0.386632	141.5	78.5	93	38.5	0.404788	0.156504
168598	hsa-miR-5007-3p	0.578408	224	149.5	176	109	0.76605	0.443089
168940	hsa-miR-5579-5p	N/A	39.5	34	-7.5	-6.5	N/A	N/A
168735	hsa-miR-5586-3p	N/A	44	41.5	-3	1	N/A	0.00406504
46762	hsa-miR-3928-3p	N/A	43.5	36	-5	-3	N/A	N/A
168642	hsa-miR-642b-3p	12.5032	89.5	574.5	40	535.5	0.174102	2.17683
168909	hsa-miR-3152-5p	0.663591	106	80	57	40.5	0.248096	0.164634
168872	hsa-miR-24-1-5p	0.373577	90	56	40	16	0.174102	0.0650407
169192	hsa-miR-4437	N/A	40.5	33.5	-8	-5.5	N/A	N/A
169019	hsa-miR-4524a-5p	0.992315	56	48.5	8	8.5	0.0348205	0.0345528
169312	hsa-miR-548an	0.891788	693	653	642.5	613.5	2.79652	2.4939
169299	hsa-miR-4538	10.0926	65	208.5	15.5	167.5	0.0674646	0.680894
169066	hsa-miR-4802-3p	N/A	45	33.5	-4	-6.5	N/A	N/A
169109	hsa-miR-5003-5p	1.53649	64.5	65.5	15.5	25.5	0.0674646	0.103659
169006	hsa-miR-4527	N/A	47	42	-3	1	N/A	0.00406504
169018	hsa-miR-4640-5p	6.82946	56	99.5	8	58.5	0.0348205	0.237805
169009	hsa-miR-548ap-5p/hsa-miR-548j-5p	1.92665	343	647	294	606.5	1.27965	2.46545
169142	hsa-miR-550a-5p	0.659851	94	72.5	46	32.5	0.200218	0.132114
169295	hsa-miR-4725-3p	41.6029	53	285.5	5.5	245	0.0239391	0.995935
169370	hsa-miR-4693-5p	N/A	45.5	41	-3	1	N/A	0.00406504
168995	hsa-miR-4791	3.63217	661.5	2423.5	613	2384	2.66812	9.69106
168976	hsa-miR-3135b	1.99241	61.5	72	15	32	0.0652884	0.130081
169016	hsa-miR-4743-5p	5.97724	50	56	2.5	16	0.0108814	0.0650407
169154	hsa-miR-4803	0.622629	51.5	43.5	4.5	3	0.0195865	0.0121951
169050	hsa-miR-4787-5p	4.93422	2478.5	12883.5	2431	12843.5	10.5811	52.2093
169372	hsa-miR-5011-3p	N/A	42.5	37	-5	-2.5	N/A	N/A
169133	hsa-miR-4537	N/A	46.5	42.5	-1	2.5	N/A	0.0101626
169339	hsa-miR-5579-3p	N/A	38.5	34.5	-10	-5.5	N/A	N/A
169397	hsa-miR-3184-5p	1.01177	54.5	46	6	6.5	0.0261153	0.0264228
46210	hsa-miR-1249-3p	0.389143	78	52.5	30	12.5	0.130577	0.050813
42543	hsa-miR-608	N/A	45.5	46.5	-2	6.5	N/A	0.0264228
42923	hsa-miR-30c-5p	0.226077	2678.5	677.5	2631.5	637	11.4538	2.58943
42633	hsa-miR-885-3p	N/A	46	43.5	-2.5	4	N/A	0.0162602
42808	hsa-miR-874-3p	0.711826	579.5	447	534	407	2.32427	1.65447
45775	hsa-miR-1279	N/A	46	38	-1	-2	N/A	N/A
17810	hsa-miR-29b-1-5p	0.208035	153	63	105.5	23.5	0.459195	0.0955285
17353	hsa-miR-609	N/A	46	36.5	-2.5	-2.5	N/A	N/A
42584	hsa-miR-432-3p	0.412034	64	46.5	17	7.5	0.0739935	0.0304878
42446	hsa-miR-576-5p	0.29622	294.5	118	247.5	78.5	1.07726	0.319106
10975	hsa-miR-182-5p	0.777508	447	372.5	400	333	1.74102	1.35366
17437	kshv-miR-K12-7-3p	N/A	44	36	-1.5	-4	N/A	N/A
46356	hsa-miR-30b-3p	0.54299	90.5	65	43	25	0.18716	0.101626
33596	hsa-miR-126-5p	N/A	45.5	43	-3.5	2.5	N/A	0.0101626
29190	hsa-miR-708-5p	2.98862	50.5	48.5	2.5	8	0.0108814	0.0325203
14962	hsa-miR-581	N/A	46.5	38	-0.5	-4	N/A	N/A
17946	hsa-miR-192-3p	0.209829	161.5	66.5	113.5	25.5	0.494015	0.103659
17563	hsa-miR-644a	N/A	48.5	39.5	2	-0.5	0.00870511	N/A
17623	ebv-miR-BART14-3p	1.5877	53	48.5	5	8.5	0.0217628	0.0345528
11121	hsa-miR-489-3p	5.9465	88.5	290	39.5	251.5	0.171926	1.02236
46929	hsa-miR-548n	1.86789	51	47.5	4.5	9	0.0195865	0.0365854
42663	hsa-miR-20a-3p	0.237622	358	119.5	310.5	79	1.35147	0.321138
10988	hsa-miR-194-5p	0.505003	3111.5	1696.5	3063.5	1656.5	13.3341	6.73374
14854	hsa-miR-569	N/A	54	40	5	0	0.0217628	N/A
32946	hsa-miR-486-5p	0.243081	119.5	58	73	19	0.317737	0.0772358
46735	hsa-miR-1179	N/A	48	38	0.5	-2	0.00217628	N/A
46479	hsa-miR-1304-5p	0.46308	288.5	159	240	119	1.04461	0.48374
31076	hsa-miR-559	0.202354	109	54	60	13	0.261153	0.0528455
42557	hsa-miR-624-5p	N/A	44.5	36.5	-4	-3.5	N/A	N/A
27537	ebv-miR-BART13-3p	1.75407	466	826	418.5	786	1.82155	3.19512
42553	hsa-miR-216a-5p	0.777496	145	121	98.5	82	0.428727	0.333333
32891	hsa-miR-769-5p	0.268644	306	114	259	74.5	1.12731	0.302846
11245	hsa-miR-433-5p	1.37769	2932	4296.5	2885.5	4256.5	12.5593	17.3028
31867	hsa-miR-145-3p	0.12146	444	91.5	396	51.5	1.72361	0.20935
146165	hsa-miR-1973	0.342679	1516.5	578	1469	539	6.39391	2.19106
146096	hsa-miR-764	0.778286	50	42	3	2.5	0.0130577	0.0101626
146151	hsa-miR-449c-5p	N/A	44	37.5	-3	-1.5	N/A	N/A
146173	hsa-miR-2114-3p	N/A	48	38	-1.5	-2	N/A	N/A
17932	hsa-miR-381-5p	0.622629	52.5	41	3	2	0.0130577	0.00813008
146136	hsa-miR-518d-5p/hsa-miR-520c-5p/hsa-miR-526a	3.66529	75	144	26.5	104	0.115343	0.422764
145852	hsa-miR-210-3p	0.0558644	2271.5	172	2223.5	133	9.67791	0.54065
145742	hsa-miR-935	1.22761	321.5	399.5	273.5	359.5	1.19042	1.46138
145750	hsa-miR-614	0.143684	68.5	42.5	19.5	3	0.0848749	0.0121951
145981	hsa-miR-1285-3p	1.49621	95.5	118.5	49	78.5	0.213275	0.319106
145634	hsa-miR-132-5p	1.40091	54.5	48	5	7.5	0.0217628	0.0304878
145847	hsa-miR-766-3p	0.888385	70	59.5	20.5	19.5	0.0892274	0.0792683
147954	hsa-miR-4318	N/A	41	37.5	-7	-2.5	N/A	N/A
147902	hsa-miR-3193	N/A	46	40	-1.5	0	N/A	N/A
147751	hsa-miR-4274	0.402314	79.5	53.5	32.5	14	0.141458	0.0569106
147979	hsa-miR-3150a-3p	N/A	48.5	38.5	1	-1.5	0.00435256	N/A
147540	hsa-miR-4310	0.700457	51	42	4	3	0.0174102	0.0121951
147828	hsa-miR-3121-3p	3.2688	52	54	4	14	0.0174102	0.0569106
147564	hsa-miR-4266	N/A	42.5	35	-5.5	-4	N/A	N/A
147614	hsa-miR-4299	8.51266	292	2263	244	2224	1.06202	9.04065
147822	hsv2-miR-H23-5p	N/A	43.5	35	-4	-6	N/A	N/A
147780	hsa-miR-4267	N/A	40	36	-8.5	-4	N/A	N/A
148351	hsa-miR-3945	7.28476	49.5	60	2.5	19.5	0.0108814	0.0792683
148454	hsa-miR-3682-3p	N/A	46	39	-1	-1	N/A	N/A
148282	hsa-miR-3714	0.242133	88.5	51	40.5	10.5	0.176279	0.0426829
148039	hsa-miR-3925-5p	N/A	43	57	-4	16.5	N/A	0.0670732
148601	hsa-miR-3617-5p	N/A	40.5	35.5	-7	-4	N/A	N/A
148471	hsa-miR-152-5p	2.2075	53.5	52	5.5	13	0.0239391	0.0528455
147638	hsv2-miR-H12	N/A	42	42.5	-5	3.5	N/A	0.0142276
147600	hsa-miR-4292	0.543423	498.5	303	452	263	1.96736	1.06911
147707	hsa-miR-3154	N/A	44	39.5	-4	0	N/A	N/A
148371	hsa-miR-3620-3p	0.875572	63.5	54	16	15	0.0696409	0.0609756
148227	hsa-miR-1251-3p	0.243016	145	65	98	25.5	0.426551	0.103659
148192	hsa-miR-421	1.20988	71	68.5	22	28.5	0.0957563	0.115854
46264	hsa-miR-298	0.944437	181.5	175.5	133.5	135	0.581066	0.54878
42738	hsa-miR-340-3p	3.62947	109	278.5	61.5	239	0.267682	0.971545
168631	hsa-miR-4723-5p	1.41129	114.5	140.5	67.5	102	0.293798	0.414634
168952	hsa-miR-4781-3p	0.747154	48	42	2.5	2	0.0108814	0.00813008
168564	hsa-miR-548at-5p	4.88524	53	74.5	6.5	34	0.0282916	0.138211
168595	hsa-miR-1185-2-3p	5.1047	85	239	36.5	199.5	0.158868	0.810976
168622	hsa-miR-4652-5p	N/A	42	36	-4	-3	N/A	N/A
168571	hsa-miR-550b-2-5p	1.90524	71	90	25	51	0.108814	0.207317
168727	hsa-miR-4426	2.9849	225	602	176	562.5	0.76605	2.28659
168951	hsa-miR-548as-3p	0.862565	511.5	467.5	464.5	429	2.02176	1.7439
168800	hsa-miR-4724-5p	N/A	46	46.5	-0.5	6.5	N/A	0.0264228
168567	hsa-miR-3177-5p	6.19799	52.5	76.5	5.5	36.5	0.0239391	0.148374
168748	hsa-miR-320e	0.400261	53	43	7	3	0.0304679	0.0121951
168655	hsa-miR-5588-5p	N/A	45	43.5	-3.5	4	N/A	0.0162602
168725	hsa-miR-4700-5p	1.65236	51.5	51	6.5	11.5	0.0282916	0.046748
168691	hsa-miR-3677-5p	N/A	48	38.5	0.5	-0.5	0.00217628	N/A
168626	hsa-miR-4662a-5p	N/A	46	37	-2.5	-3	N/A	N/A
168900	hsa-miR-4721	N/A	43.5	40.5	-3	-0.5	N/A	N/A
168736	hsa-miR-4796-3p	1.00488	86	82	39.5	42.5	0.171926	0.172764
168971	hsa-miR-4449	0.567938	344	220	296	180	1.28836	0.731707
168875	hsa-miR-5091	2.74994	55	67	9	26.5	0.039173	0.107724
168999	hsa-miR-4749-3p	0.339616	97	58	49.5	18	0.215452	0.0731707
169139	hsa-miR-5192	N/A	42.5	35	-3.5	-5	N/A	N/A
169218	hsa-miR-5189-5p	6.80444	50.5	65	3.5	25.5	0.0152339	0.103659
169101	hsa-miR-4469	2.24146	49.5	46.5	2.5	6	0.0108814	0.0243902
169119	hsa-miR-4786-3p	N/A	42	37.5	-5.5	-2	N/A	N/A
169367	hsa-miR-4444	8.56114	64.5	176.5	15	137.5	0.0652884	0.558943
169087	hsa-miR-149-3p	2.77621	448.5	1230.5	401	1192	1.74538	4.84553
169081	hsa-miR-4707-3p	0.522563	131	86.5	84	47	0.365615	0.191057
169033	hsa-miR-5680	N/A	39.5	34	-9	-6	N/A	N/A
169027	hsa-miR-3973	N/A	39.5	34.5	-8.5	-5	N/A	N/A
169004	hsa-miR-4798-5p	N/A	40.5	35	-6	-4	N/A	N/A
169055	hsa-miR-3529-5p	2.80183	48.5	41.5	1	3	0.00435256	0.0121951
169255	hsa-miR-4708-5p	N/A	42.5	36	-4.5	-2.5	N/A	N/A
169359	hsa-miR-3160-5p	0.798097	73	63	27.5	23.5	0.119695	0.0955285
169141	hsa-miR-4423-3p	4.19598	81.5	194	34.5	155	0.150163	0.630081
169048	hsa-miR-4736	N/A	47.5	40.5	-1	1.5	N/A	0.00609756
168997	hsa-miR-5584-5p	N/A	41.5	45.5	-6	6	N/A	0.0243902
169273	hsa-miR-548ar-3p	N/A	42	34	-5	-6	N/A	N/A
169303	hsa-miR-378g	7.47154	47	43	0.5	4	0.00217628	0.0162602
169138	hsa-miR-4504	0.600392	62.5	48.5	14	9	0.0609358	0.0365854
169420	hsa-miR-193b-5p	1.0333	69.5	65.5	23.5	26	0.102285	0.105691
169408	hsa-miR-181d-5p	0.494315	704.5	387.5	657.5	348	2.86181	1.41463
42576	hsa-miR-342-5p	0.355788	71.5	48.5	21	8	0.0914037	0.0325203
46869	hsa-miR-1258	1.92974	124.5	197.5	75.5	156	0.328618	0.634146
11004	hsa-miR-203a-3p	1.56381	199.5	294.5	150.5	252	0.65506	1.02439
19588	hsa-miR-17-3p	0.765814	529.5	436	480.5	394	2.0914	1.60163
46732	hsa-miR-1264	0.405757	6360.5	2786	6312.5	2742.5	27.4755	11.1484
29328	hsa-miR-582-3p	0.233486	81.5	50.5	32	8	0.139282	0.0325203
42622	hsa-miR-579-3p	N/A	45.5	41	-4.5	-1	N/A	N/A
46404	hsa-miR-1244	0.333551	62.5	46.5	14	5	0.0609358	0.0203252
17875	hsa-miR-500a-5p	0.510411	134.5	88.5	86	47	0.37432	0.191057
42572	hsa-miR-154-3p	19.0939	53	132.5	4.5	92	0.0195865	0.373984
29577	hsa-miR-374a-3p	0.933943	53.5	46	5	5	0.0217628	0.0203252
46625	hsa-miR-1303	0.0778286	55.5	42	6	0.5	0.0261153	0.00203252
10995	hsa-miR-199a-3p/hsa-miR-199b-3p	N/A	47	40	-1.5	-2	N/A	N/A
27549	hsa-miR-548d-3p	0.568487	60.5	50	11.5	7	0.0500544	0.0284553
11182	hsa-miR-98-5p	0.697853	722	546.5	672.5	502.5	2.92709	2.04268
27536	hsa-miR-190a-5p	1.01885	55.5	49	5.5	6	0.0239391	0.0243902
42837	hsa-miR-577	N/A	49.5	49.5	0	7	N/A	0.0284553
46788	hsa-miR-1299	0.34195	396	169	345.5	126.5	1.50381	0.514228
11061	hsa-miR-329-3p	N/A	45.5	39	-3.5	-3	N/A	N/A
17349	hsa-miR-595	0.566026	67.5	52.5	16.5	10	0.0718172	0.0406504
46766	hsa-miR-1208	N/A	45.5	37	-3	-4	N/A	N/A
46320	hsa-miR-31-3p	0.609657	804	534.5	756	493.5	3.29053	2.0061
11065	hsa-miR-335-5p	1.20411	248.5	299.5	200.5	258.5	0.872688	1.05081
10925	hsa-miR-10b-5p	11.054	81.5	437	33.5	396.5	0.145811	1.61179
46872	hsa-miR-1262	1.4528	53	47.5	4.5	7	0.0195865	0.0284553
21702	hsa-miR-219a-1-3p	1.5121	68.5	76.5	21	34	0.0914037	0.138211
46246	hsa-miR-1226-5p	N/A	45.5	38.5	-4	-4	N/A	N/A
46640	hsa-miR-1257	1.66034	54.5	50	4.5	8	0.0195865	0.0325203
11022	hsa-miR-221-3p	0.467756	4814.5	2429	4765	2386.5	20.7399	9.70122
42627	hsa-miR-212-3p	0.818165	111	95.5	60.5	53	0.26333	0.215447
45745	hsa-miR-302f	N/A	58.5	42	8.5	-0.5	0.0369967	N/A
10936	hsa-miR-130b-3p	0.52399	698.5	405	647	363	2.8161	1.47561
17851	hsa-miR-200c-5p	0.347235	88	56	39	14.5	0.16975	0.0589431
42906	ebv-miR-BHRF1-1	0.615607	449	305	399	263	1.73667	1.06911
42730	hsa-miR-423-3p	0.607896	777	516.5	729	474.5	3.17301	1.92886
17825	hsa-miR-338-5p	0.211999	130	59	81.5	18.5	0.354733	0.0752033
146109	hsa-miR-1910-5p	N/A	50	40.5	2.5	-0.5	0.0108814	N/A
146046	jcv-miR-J1-5p	3.03532	54.5	49	2	6.5	0.00870511	0.0264228
146196	hsa-miR-711	22.6356	95.5	1169	46.5	1127	0.202394	4.5813
42839	hsa-miR-135a-5p	0.278123	187	82	136	40.5	0.591948	0.164634
146103	hsa-miR-1913	0.392256	124.5	72.5	75	31.5	0.326442	0.128049
146149	hsv2-miR-H2	N/A	43	45	-4.5	4	N/A	0.0162602
145686	hsa-miR-548c-3p	N/A	45	38	-3	-4	N/A	N/A
145819	hsa-miR-520c-3p	N/A	44.5	39	-4	-2	N/A	N/A
145724	hsa-miR-887-3p	1.24526	52	48.5	6	8	0.0261153	0.0325203
145753	hsa-miR-484	0.254134	124.5	61	73.5	20	0.319913	0.0813008
145974	hsa-miR-200b-5p	0.429861	350.5	180	302	139	1.31447	0.565041
145839	hsa-miR-662	N/A	44.5	39.5	-5	-3.5	N/A	N/A
145826	hsa-miR-18b-3p	0.303758	152	74.5	103	33.5	0.448313	0.136179
145976	hsa-miR-663b	0.462302	151	91	100	49.5	0.435256	0.20122
147816	hsa-miR-3162-5p	N/A	46	45.5	-4	3.5	N/A	0.0142276
147819	hsa-miR-3117-3p	N/A	49.5	48	0	5.5	N/A	0.0223577
147871	hsa-miR-3180-5p	0.356066	130.5	72.5	80	30.5	0.348205	0.123984
147683	hsa-miR-3188	N/A	48.5	40	-3	-1.5	N/A	N/A
147809	hsa-miR-514b-3p	0.533682	61.5	48	10.5	6	0.0457018	0.0243902
147805	hsa-miR-3183	1.82977	97.5	137.5	49	96	0.213275	0.390244
147852	hsa-miR-4295	N/A	46	43.5	-2	2	N/A	0.00813008
147882	hsa-miR-2909	N/A	44.5	37	-3	-3.5	N/A	N/A
147866	hsa-miR-3134	N/A	45	39	-3	-1.5	N/A	N/A
147786	hsa-miR-3198	0.169808	50.5	41.5	5.5	1	0.0239391	0.00406504
148384	hsa-miR-3648	5.60366	53.5	78.5	6	36	0.0261153	0.146341
148085	hsa-miR-3687	0.421058	674.5	324	625.5	282	2.72252	1.14634
148188	hsa-miR-2277-5p	N/A	47	44	-1.5	2	N/A	0.00813008
147280	hsa-miR-1185-1-3p	N/A	51	83	0	40.5	N/A	0.164634
147469	hsa-miR-3909	N/A	48.5	39.5	-2	-3	N/A	N/A
147779	hsa-miR-3180-3p	N/A	43.5	39.5	-6.5	-3.5	N/A	N/A
148590	hsa-miR-3919	N/A	42.5	36.5	-6	-6	N/A	N/A
148065	hsa-miR-3689b-3p/hsa-miR-3689c	0.594327	57	46	5.5	3.5	0.0239391	0.0142276
147386	hsa-miR-212-5p	N/A	47	44	-3.5	2	N/A	0.00813008
148402	hsa-miR-3920	1.7596	84	106.5	34.5	65	0.150163	0.264228
148628	hsa-miR-3199	N/A	44.5	38	-5.5	-3	N/A	N/A
148064	hsa-miR-3926	1.21096	108.5	116.5	59	76.5	0.256801	0.310976
148317	hsa-miR-3621	8.24464	138.5	835.5	90	794.5	0.39173	3.22967
148187	hsa-miR-410-5p	10.8571	54.5	87.5	4	46.5	0.0174102	0.189024
11144	hsa-miR-512-3p	N/A	46.5	42	-1	1	N/A	0.00406504
11037	hsa-miR-299-3p	1.27233	184	230	138	188	0.600653	0.764228
42774	kshv-miR-K12-9-5p	0.0827545	89.5	45.5	39.5	3.5	0.171926	0.0142276
168646	hsa-miR-4731-3p	0.29028	86.5	53	37	11.5	0.161045	0.046748
168958	hsa-miR-2681-5p	0.574048	833.5	525	785	482.5	3.41676	1.96138
168808	hsa-miR-4779	N/A	41	37	-8.5	-4.5	N/A	N/A
168796	hsa-miR-3664-3p	5.67037	64	126.5	14	85	0.0609358	0.345528
168625	hsa-miR-4539	N/A	47	42.5	-3	1	N/A	0.00406504
168593	hsa-miR-4726-3p	N/A	50.5	39.5	0	-2	N/A	N/A
168632	hsa-miR-5188	0.224574	180	73	131	31.5	0.570185	0.128049
168898	hsa-miR-5008-3p	2.04084	62.5	70	13.5	29.5	0.0587595	0.119919
168559	hsa-miR-15a-3p	0.517607	90.5	64.5	41.5	23	0.180631	0.0934959
168765	hsa-miR-4448	19.3793	50.5	83	2	41.5	0.00870511	0.168699
168849	hsa-miR-4635	1.36782	111	134	63.5	93	0.276387	0.378049
168614	hsa-miR-5197-5p	1.26255	74.5	77.5	27	36.5	0.117519	0.148374
168683	hsa-miR-4792	52.3008	50	124	1.5	84	0.00652884	0.341463
168790	hsa-miR-3120-5p	0.878185	82	72	33.5	31.5	0.145811	0.128049
168806	hsa-miR-4659a-3p	14.4761	51.5	102	4	62	0.0174102	0.252033
168924	hsa-miR-4720-5p	N/A	40.5	36.5	-6.5	-4.5	N/A	N/A
168891	hsa-miR-1271-3p	N/A	44	35	-3.5	-6	N/A	N/A
168928	hsa-miR-4431	1.44812	503.5	748	455	705.5	1.98041	2.86789
168702	hsa-miR-4540	0.287819	285.5	115.5	238.5	73.5	1.03808	0.29878
169080	hsa-miR-4684-5p	13.0752	49.5	55	1	14	0.00435256	0.0569106
169056	hsa-miR-4669	1.014	64.5	60.5	17.5	19	0.0761697	0.0772358
169253	hsa-miR-4690-5p	8.03757	65	183	16.5	142	0.0718172	0.577236
169022	hsa-miR-4797-5p	0.436219	1444.5	694	1397	652.5	6.08052	2.65244
169266	hsa-miR-378d	0.170976	523	128	472.5	86.5	2.05658	0.351626
169334	hsa-miR-548ao-5p	N/A	45.5	41	-5.5	-1	N/A	N/A
169262	hsa-miR-5009-5p	1.32309	56	50	6	8.5	0.0261153	0.0345528
169079	hsa-miR-4667-5p	4.10935	317.5	1219	267.5	1177	1.16431	4.78455
169213	hsa-miR-4768-3p	2.28816	59	65	10	24.5	0.0435256	0.0995935
169355	hsa-miR-2355-5p	0.205262	140	61.5	91	20	0.396083	0.0813008
169238	hsa-miR-4654	1.04243	148	151.5	99	110.5	0.430903	0.449187
169363	hsa-miR-320c	0.100915	774.5	120	726.5	78.5	3.16213	0.319106
169061	hsa-miR-548x-3p	N/A	40	36	-7	-5.5	N/A	N/A
169082	hsa-miR-1275	5.51147	631	3478.5	582.5	3437.5	2.53536	13.9736
169096	hsa-miR-4804-3p	0.599133	206.5	143	159	102	0.692057	0.414634
169304	hsa-miR-4793-5p	N/A	40.5	41	-6.5	0.5	N/A	0.00203252
169171	hsa-miR-4436b-5p	0.550063	328.5	205.5	281	165.5	1.22307	0.672764
169356	hsa-miR-548aa/hsa-miR-548ap-3p/hsa-miR-548t-3p	0.42452	91.5	60.5	44	20	0.191513	0.0813008
169084	hsa-miR-5708	N/A	46.5	40	-2	-1	N/A	N/A
169020	hsa-miR-4506	1.71506	74	92	27.5	50.5	0.119695	0.205285
169414	hsa-miR-525-5p	N/A	43	40	-5.5	-2.5	N/A	N/A
169399	hsa-miR-4750-5p	8.422	248	1827.5	198	1785.5	0.861806	7.25813
17418	kshv-miR-K12-4-3p	1.87351	130	207.5	83	166.5	0.361262	0.676829
42757	hsa-miR-619-3p	N/A	41	34.5	-8.5	-5.5	N/A	N/A
11108	hsa-miR-425-3p	0.933943	72	63	23	23	0.100109	0.0934959
42829	hsa-miR-127-3p	N/A	47	55.5	-1.5	14	N/A	0.0569106
46259	hsa-miR-885-5p	0.700457	63	52	14	10.5	0.0609358	0.0426829
46737	hsa-miR-1265	0.498524	345.5	199	296	158	1.28836	0.642276
42535	hsa-miR-661	N/A	47.5	43	-2.5	2	N/A	0.00813008
42542	hsa-miR-589-5p	0.269824	1189.5	371	1140.5	329.5	4.96409	1.33943
42607	hsa-miR-653-5p	N/A	41.5	35.5	-6.5	-6	N/A	N/A
17646	ebv-miR-BHRF1-3	1.09701	80	78	31.5	37	0.137106	0.150407
17893	hsa-miR-362-3p	1.57603	55	53.5	8	13.5	0.0348205	0.054878
6880	hsa-miR-297	0.509424	65	49	16.5	9	0.0718172	0.0365854
32095	hsa-miR-624-3p	2.24146	53	52	5	12	0.0217628	0.0487805
42567	hsa-miR-590-3p	N/A	51	41	1.5	0	0.00652884	N/A
17325	hsa-miR-643	0.345905	64	47	13.5	5	0.0587595	0.0203252
17630	hsa-miR-588	N/A	52.5	41	3.5	-0.5	0.0152339	N/A
42941	hsa-miR-218-1-3p	N/A	47.5	43.5	-1.5	2	N/A	0.00813008
42944	hsa-miR-564	4.73198	56	78.5	7.5	38	0.0326442	0.154472
42562	hsa-miR-105-3p	1.06736	53.5	45	3.5	4	0.0152339	0.0162602
42571	hsa-miR-129-1-3p	1.36089	85	92	35	51	0.152339	0.207317
17439	hcmv-miR-UL36-5p	1.24526	53.5	47.5	4.5	6	0.0195865	0.0243902
46443	hsa-miR-193a-5p	N/A	47	41.5	-2	0	N/A	N/A
10923	hsa-miR-107	0.664655	1029.5	739.5	981.5	698.5	4.27203	2.83943
46850	hsa-miR-1237-3p	0.0933943	62.5	43	15	1.5	0.0652884	0.00609756
27672	hsa-miR-615-3p	0.440287	257	139	210	99	0.914037	0.402439
17503	hsa-miR-590-5p	15.6902	65.5	334.5	17.5	294	0.0761697	1.19512
13140	hsa-miR-138-5p	1.03771	53	46.5	4.5	5	0.0195865	0.0203252
11013	hsa-miR-181a-3p	0.0580205	298.5	57	249.5	15.5	1.08596	0.0630081
29802	hsa-miR-144-3p	4.06265	57	84	10	43.5	0.0435256	0.176829
42551	hsa-miR-122-3p	0.483074	63.5	50	14.5	7.5	0.0631121	0.0304878
42899	hsa-miR-377-5p	0.188132	118.5	55	69.5	14	0.302503	0.0569106
42885	hsa-miR-376a-5p	0.278196	214.5	90.5	164.5	49	0.715996	0.199187
42956	hsa-miR-545-5p	15.877	52.5	49	0.5	8.5	0.00217628	0.0345528
17732	hsa-miR-192-5p	0.151102	4149.5	705	4101	663.5	17.8498	2.69715
46746	hsa-miR-1269a	N/A	46	48.5	-4	7	N/A	0.0284553
42669	hsa-miR-505-3p	0.194878	174.5	67.5	127	26.5	0.552775	0.107724
4040	hsa-miR-9-5p	1.5877	54	49	5	8.5	0.0217628	0.0345528
42793	hsa-miRPlus-A1072	1.06655	708	793	658.5	752	2.86616	3.05691
17892	hsa-miR-372-5p	5.83483	99.5	356.5	50.5	315.5	0.219804	1.28252
146010	hsa-miR-2116-5p	0.494212	649	360	600	317.5	2.61153	1.29065
146140	hsa-miR-1976	1.51397	97.5	119	47.5	77	0.206746	0.313008
146142	hsa-miR-1972	24.2825	51.5	53.5	0.5	13	0.00217628	0.0528455
146163	hsa-miR-224-3p	0.273349	193	83	143.5	42	0.624592	0.170732
145749	hsa-miR-137	N/A	38	34.5	-9.5	-7	N/A	N/A
145970	hsa-miR-129-2-3p	0.203031	82.5	47.5	34.5	7.5	0.150163	0.0304878
145822	hsa-miR-214-5p	1.16743	53	45	4	5	0.0174102	0.0203252
145789	hsa-miR-550a-3-5p/hsa-miR-550a-5p	4.14264	98	265	50.5	224	0.219804	0.910569
145768	hsa-miR-665	4.98103	91	265	42	224	0.182807	0.910569
145972	hsa-miR-141-5p	0.180421	224.5	75	176	34	0.76605	0.138211
145746	hsa-let-7i-3p	0.219553	326	105	276.5	65	1.20348	0.264228
145676	hsa-miR-30e-3p	0.251759	280.5	103.5	230	62	1.00109	0.252033
147604	hsa-miR-4285	18.4815	119.5	1447	71	1405	0.309032	5.71138
147915	hsa-miR-3174	4.31051	62	102.5	13	60	0.0565832	0.243902
147804	hsv1-miR-H17	12.7639	61.5	225.5	13.5	184.5	0.0587595	0.75
147613	hsa-miR-3145-3p	1.25233	70	71	22	29.5	0.0957563	0.119919
147570	hsa-miR-4271	N/A	45	38	-5	-2.5	N/A	N/A
147523	hsa-miR-4263	N/A	46	41	-2	0	N/A	N/A
147947	hsa-miR-4308	0.134991	812.5	152.5	764.5	110.5	3.32753	0.449187
147694	hsa-miR-4281	N/A	45	41	-2.5	0.5	N/A	0.00203252
147772	hsa-miR-4303	0.978417	59	50.5	10.5	11	0.0457018	0.0447154
148374	hsa-miR-3936	N/A	45.5	47	-3	6.5	N/A	0.0264228
148263	hsa-miR-1273e	1.23574	162	191	114.5	151.5	0.498368	0.615854
148585	hsa-miR-3912-3p	168.243	52	671	3.5	630.5	0.0152339	2.56301
148331	hsa-miR-3655	2.33486	52.5	48.5	3	7.5	0.0130577	0.0304878
147262	hsa-miR-548h-3p/hsa-miR-548z	N/A	47	44.5	-1.5	4	N/A	0.0162602
148214	hsa-miR-3675-3p	1.1451	109	113	57.5	70.5	0.250272	0.286585
147684	hsa-miR-3200-5p	0.957292	70	61.5	20	20.5	0.0870511	0.0833333
148228	hsa-miR-3656	152.466	52	369	2	326.5	0.00870511	1.32724
148641	hsa-miR-518b	1.23661	104	113	54	71.5	0.235038	0.29065
148353	hsa-miR-3681-5p	0.137345	83.5	47	34	5	0.147987	0.0203252
148132	hsa-miR-3622a-3p	0.861168	87	77	38.5	35.5	0.167573	0.144309
148272	hsa-miR-3615	N/A	50	40	0.5	-2.5	0.00217628	N/A
148216	hsa-miR-3907	2.70725	89	156	39.5	114.5	0.171926	0.465447
148621	hsa-miR-892a	0.386785	148.5	83	99	41	0.430903	0.166667
147389	hsa-miR-3691-5p	N/A	46	38	-3	-4	N/A	N/A
148250	hsa-let-7f-2-3p	N/A	81.5	41	31.5	-1.5	0.137106	N/A
46367	hsa-miR-1283	N/A	41	40.5	-6	0.5	N/A	0.00203252
145999	hsa-miR-517a-3p/hsa-miR-517b-3p	N/A	46	37.5	-3	-3.5	N/A	N/A
145723	hsa-miR-519c-3p	N/A	44	35.5	-5	-5.5	N/A	N/A
168563	hsa-miR-4761-5p	N/A	43	36	-5.5	-4.5	N/A	N/A
168635	hsa-miR-378e	2.00131	57.5	63	10.5	22.5	0.0457018	0.0914634
168803	hsa-miR-4696	N/A	38.5	35	-11.5	-5.5	N/A	N/A
168692	hsa-miR-3688-5p	0.679231	78.5	61.5	27.5	20	0.119695	0.0813008
168739	hsa-miR-1269b	N/A	45	38.5	-3.5	-4	N/A	N/A
168711	hsa-miR-548ak	N/A	43.5	34.5	-7.5	-8.5	N/A	N/A
168768	hsa-miR-4423-5p	0.405864	561.5	263.5	512	222.5	2.22851	0.904472
168589	hsa-miR-4671-3p	N/A	42.5	36	-8.5	-5	N/A	N/A
168923	hsa-miR-4688	9.04757	57	118.5	8	77.5	0.0348205	0.315041
168772	hsa-miR-224-5p	0.626187	311	218	262.5	176	1.14255	0.715447
168973	hsa-miR-1268b	3.45153	61	84	11.5	42.5	0.0500544	0.172764
168793	hsa-miR-4483	1.09998	92.5	94.5	45	53	0.195865	0.215447
168731	hsa-miR-548ah-3p	N/A	42	35	-7	-5.5	N/A	N/A
168950	hsa-miR-4646-3p	1.27356	91.5	101	44	60	0.191513	0.243902
168578	hsa-miR-5190	5.77877	55	90	8	49.5	0.0348205	0.20122
168722	hsa-miR-4742-3p	0.55385	349.5	218	301	178.5	1.31012	0.72561
168893	hsa-miR-4505	7.40566	168	996	120.5	955.5	0.524483	3.88415
168789	hsa-miR-4686	N/A	49	41	1.5	-0.5	0.00652884	N/A
168561	hsa-miR-1245b-5p	N/A	38.5	32	-10	-8.5	N/A	N/A
168627	hsa-miR-4678	19.6128	48.5	51	0.5	10.5	0.00217628	0.0426829
169166	hsa-miR-4683	2.46828	84	135	35	92.5	0.152339	0.376016
169307	hsa-miR-4685-3p	0.506998	188.5	119	140	76	0.609358	0.308943
169257	hsa-miR-4740-5p	2.75938	59.5	73.5	11	32.5	0.0478781	0.132114
169269	hsa-miR-4499	N/A	43.5	41.5	-6	1	N/A	0.00406504
169165	hsa-miR-5585-5p	1.96885	67.5	80	18.5	39	0.0805223	0.158537
169298	hsa-miR-4433a-5p	0.733812	77	63	28	22	0.121872	0.0894309
169236	hsa-miR-659-5p	0.334507	223	104	174.5	62.5	0.759521	0.254065
169162	hsa-miR-5691	N/A	48.5	41	-0.5	-1	N/A	N/A
169376	hsa-miR-5701	0.486687	7687.5	4023	7638.5	3980.5	33.247	16.1809
169329	hsa-miR-370-3p	N/A	47	44	-3	3	N/A	0.0121951
169179	hsa-miR-4650-5p	0.351484	141	76.5	93	35	0.404788	0.142276
169073	hsa-miR-584-3p	N/A	42	36	-6.5	-5	N/A	N/A
169274	hsa-miR-5196-3p	0.927575	268	260.5	220	218.5	0.957563	0.888211
169010	hsa-miR-2681-3p	1.73193	126.5	187.5	79	146.5	0.343852	0.595528
169343	hsa-miR-5682	N/A	42	35	-6	-6	N/A	N/A
169135	hsa-miR-3173-5p	0.311314	58	44.5	10.5	3.5	0.0457018	0.0142276
169042	hsa-miR-4704-3p	N/A	40	33.5	-10	-6.5	N/A	N/A
169088	hsa-miR-4492	N/A	44	173	-6.5	132.5	N/A	0.538618
169054	hsa-miR-4422	N/A	40	45	-9	5	N/A	0.0203252
169411	hsa-miR-205-3p	0.142705	1074.5	197.5	1027.5	157	4.47225	0.638211
169417	hsa-miR-551b-5p	2.64617	58	66.5	9	25.5	0.039173	0.103659
169393	hsa-miR-4747-5p	0.879005	875.5	817	824.5	776	3.58868	3.15447
42460	hsa-miR-223-5p	N/A	44	34	-4	-6	N/A	N/A
42859	hsa-miR-675-3p	1.29073	91.5	102	44.5	61.5	0.193689	0.25
42905	hcmv-miR-US25-1-5p	N/A	42.5	36	-4.5	-5	N/A	N/A
11277	hsa-miR-7-1-3p	0.374576	142	78	93.5	37.5	0.406964	0.152439
17818	hsa-miR-27a-5p	0.287367	56.5	44	13	4	0.0565832	0.0162602
17652	hsa-miR-558	N/A	40.5	34	-4	-6.5	N/A	N/A
42483	hsa-miR-522-3p	3.05088	55	63.5	7.5	24.5	0.0326442	0.0995935
28520	hsa-miR-454-5p	N/A	46	37.5	-0.5	-2	N/A	N/A
32884	hsa-miR-342-3p	N/A	43.5	38.5	-2	-0.5	N/A	N/A
17529	hcmv-miR-US25-2-3p	1.47874	51.5	48.5	6	9.5	0.0261153	0.0386179
19596	hsa-miR-30d-5p	0.386381	1286.5	552.5	1240	513	5.39717	2.08537
11102	hsa-miR-410-3p	N/A	45.5	40	-2.5	-0.5	N/A	N/A
42736	hsa-miR-148b-5p	0.419321	71.5	51.5	24.5	11	0.106638	0.0447154
11005	hsa-miR-204-5p	1.94571	52	53	6	12.5	0.0261153	0.050813
46266	hsa-miR-1825	0.186789	62	42.5	12.5	2.5	0.054407	0.0101626
31349	hsa-miR-524-3p	N/A	46	39	-2	-1.5	N/A	N/A
10986	hsa-miR-193a-3p	0.204065	421	121	373	81.5	1.6235	0.331301
17391	hsa-miR-635	0.758829	67.5	60	24	19.5	0.104461	0.0792683
46623	hsa-miR-1273a	4.0973	61.5	108	15.5	68	0.0674646	0.276423
18739	hsa-miR-186-5p	0.321506	1498	539	1451	499.5	6.31556	2.03049
42451	hsa-miR-139-3p	3.03532	50	53	4	13	0.0174102	0.0528455
17863	hsa-miR-934	0.741258	489	391.5	443.5	352	1.93036	1.43089
42509	hsa-miR-219a-5p	1.40941	74	81.5	27.5	41.5	0.119695	0.168699
42929	hsa-miR-25-5p	3.16696	422	1315	376	1275	1.63656	5.18293
42682	hsa-miR-25-3p	1.16081	788	961.5	741	921	3.22524	3.7439
11168	hsa-miR-520d-3p	N/A	47	37.5	-1	-2.5	N/A	N/A
17854	hsa-miR-106b-3p	0.211885	896.5	234	848.5	192.5	3.69314	0.78252
14279	hsa-miR-362-5p	N/A	48.5	39.5	1.5	-1	0.00652884	N/A
14300	hsa-miR-29c-5p	0.274689	88	52.5	42.5	12.5	0.184984	0.050813
17460	hsa-miR-657	0.566662	92.5	68	44.5	27	0.193689	0.109756
17853	hsa-miR-30d-3p	0.933943	53.5	47	7	7	0.0304679	0.0284553
10998	hsa-miR-19b-3p	1.7517	1711.5	3160.5	1664	3121	7.24266	12.687
17530	hsa-miR-641	1.86789	65.5	78	19	38	0.0826986	0.154472
42869	hsa-miR-936	2.84074	59.5	76	12	36.5	0.0522307	0.148374
42447	hsa-miR-556-3p	1.86789	50.5	48.5	4.5	9	0.0195865	0.0365854
46258	hsa-miR-1184	5.85413	156.5	729	110	689.5	0.478781	2.80285
146122	hsa-miR-2053	N/A	47.5	38.5	1.5	-2	0.00652884	N/A
146000	hsa-miR-1911-5p	N/A	44.5	36	-2.5	-4	N/A	N/A
146042	hsv1-miR-H8-3p	0.492252	539	300	489.5	258	2.13058	1.04878
146035	hsv1-miR-H2-5p	0.816219	106	92	59.5	52	0.258977	0.211382
145968	hsa-let-7d-5p	0.650698	839	592.5	793	552.5	3.45158	2.24593
145689	hsa-miR-543	0.0778286	51.5	40.5	6	0.5	0.0261153	0.00203252
146115	hsa-miR-940	0.331577	130	70.5	84.5	30	0.367791	0.121951
145714	hsa-miR-28-3p	0.224838	182.5	73.5	135	32.5	0.587595	0.132114
146178	hsa-miR-502-3p	0.13342	120	50.5	73.5	10.5	0.319913	0.0426829
147867	hsa-miR-3118	N/A	49.5	39	2	-2	0.00870511	N/A
147841	kshv-miR-K12-11-5p	N/A	40.5	36	-6	-4	N/A	N/A
147925	hsa-miR-3126-5p	0.701477	161	125	114.5	86	0.498368	0.349593
147588	hsa-miR-4288	0.179147	17620.5	3410.5	17574	3371	76.4918	13.7033
147649	hsa-miR-500a-5p/hsa-miR-500b-5p	0.279109	90.5	52.5	43.5	13	0.189336	0.0528455
147977	hsa-miR-3190-3p	N/A	44	39	-3	-0.5	N/A	N/A
147857	hsa-miR-3130-5p	0.682497	58	49	13	9.5	0.0565832	0.0386179
147569	hsa-miR-4256	N/A	44.5	39	0	0	N/A	N/A
147616	hsa-miR-4291	1.38886	355	501	310	461	1.34929	1.87398
147815	hsv1-miR-H14-5p	N/A	42	36	-3	-4	N/A	N/A
148247	hsa-miR-2355-3p	0.22939	502.5	151.5	456	112	1.98477	0.455285
148072	hsa-miR-3668	N/A	41	35	-5	-5	N/A	N/A
147997	hsa-miR-3934-5p	0.617947	113	84.5	66.5	44	0.289445	0.178862
147682	hsv1-miR-H6-5p	8.172	53	93	6	52.5	0.0261153	0.213415
148189	hsa-miR-3681-3p	N/A	45.5	41.5	-2	1	N/A	0.00406504
148393	hsa-miR-676-3p	0.523008	58.5	46.5	12.5	7	0.054407	0.0284553
148379	hsa-miR-3654	3.12747	1046	3386.5	999.5	3347	4.35038	13.6057
147415	hsa-miR-495-5p	0.478981	376	209	330.5	169.5	1.43852	0.689024
148165	hsa-miR-3605-5p	N/A	48.5	39	3	-1.5	0.0130577	N/A
148032	hsa-miR-3685	0.898243	1105	1059	1059.5	1019	4.61153	4.14228
148559	hsa-miR-411-3p	5.8705	56.5	105.5	10.5	66	0.0457018	0.268293
148278	hsa-miR-138-2-3p	0.804899	1052.5	907.5	1006	867	4.37867	3.52439
17327	hsa-miR-630	0.589067	451.5	294	403.5	254.5	1.75626	1.03455
17488	kshv-miR-K12-6-3p	2.82701	472.5	1331	426.5	1291	1.85637	5.24797
17936	hsa-miR-16-1-3p	0.0718418	281	58.5	234	18	1.0185	0.0731707
168897	hsa-miR-5187-5p	3.11314	48.5	44.5	1.5	5	0.00652884	0.0203252
168882	hsa-miR-664b-3p	0.359316	4728.5	1841	4682.5	1801.5	20.3808	7.32317
168710	hsa-miR-4536-5p	N/A	40	36	-6	-4	N/A	N/A
168590	hsa-miR-4520-5p	0.0466972	55	41	10	0.5	0.0435256	0.00203252
168728	hsa-miR-4641	N/A	45.5	38	2	-2	0.00870511	N/A
168719	hsa-miR-4495	N/A	38.5	38	-6.5	-1.5	N/A	N/A
168785	hsa-miR-520d-5p	N/A	39	36	-6	-3	N/A	N/A
168615	hsa-miR-4655-3p	N/A	48	37.5	3.5	-2.5	0.0152339	N/A
168781	hsa-miR-4776-3p	3.29451	262	809	218	769	0.948857	3.12602
168782	hsa-miR-5093	N/A	44.5	43.5	0	3.5	N/A	0.0142276
168820	hsa-miR-4711-5p	N/A	40.5	36.5	-5	-3	N/A	N/A
168750	hsa-miR-4645-5p	0.471556	401.5	219	356.5	180	1.55169	0.731707
168921	hsa-miR-4718	N/A	42.5	40	-3.5	0.5	N/A	0.00203252
168759	hsa-miR-3689f	N/A	41	36	-5	-3	N/A	N/A
168962	hsa-miR-548ab	N/A	40.5	43	-4	2.5	N/A	0.0101626
168666	hsa-miR-4659a-5p	N/A	42	58	-5	19	N/A	0.0772358
168955	hsa-miR-4756-3p	0.424284	228.5	122.5	180.5	82	0.785637	0.333333
168703	hsa-miR-4716-3p	31.2871	47	73.5	1	33.5	0.00435256	0.136179
168663	hsa-miR-4442	N/A	45.5	47	-0.5	6.5	N/A	0.0264228
168779	hsa-miR-4797-3p	N/A	39	34.5	-8	-5.5	N/A	N/A
169102	hsa-miR-4639-3p	0.350005	2138.5	824	2092	784	9.10555	3.18699
169285	hsa-miR-4467	3.99922	1383	5763.5	1336.5	5723	5.81719	23.2642
169249	hsa-miR-4482-5p	N/A	48.5	37	3	-2.5	0.0130577	N/A
168993	hsa-miR-4799-3p	0.40654	130	77	85	37	0.369967	0.150407
169011	hsa-miR-4801	N/A	39.5	41.5	-6	2	N/A	0.00813008
169049	hsa-miR-3162-3p	0.711168	99.5	81.5	54.5	41.5	0.237214	0.168699
169001	hsa-miR-4670-5p	N/A	40.5	36.5	-4	-3	N/A	N/A
169039	hsa-miR-4782-3p	N/A	39.5	32	-6.5	-7	N/A	N/A
169181	hsa-miR-5191	4.48367	1054	4883.5	1009	4844	4.39173	19.6911
169379	hsa-miR-4694-3p	1.20335	122.5	140.5	78	100.5	0.339499	0.408537
169232	hsa-miR-3156-3p	0.687551	2351.5	1737	2306.5	1698	10.0392	6.90244
169046	hsa-miR-4715-5p	N/A	42	47.5	-3	8.5	N/A	0.0345528
169275	hsa-miR-548aq-3p	N/A	40	38	-5.5	-1	N/A	N/A
169245	hsa-miR-2467-3p	3.92256	51.5	71	7.5	31.5	0.0326442	0.128049
169038	hsa-miR-488-3p	N/A	44	51.5	-1	12.5	N/A	0.050813
169240	hsa-miR-3944-5p	1.86789	93	140	50	100	0.217628	0.406504
169115	hsa-miR-450a-2-3p	4.086	48.5	57.5	4	17.5	0.0174102	0.0711382
169287	hsa-miR-548as-5p	N/A	42	34.5	-5.5	-4.5	N/A	N/A
169361	hsa-miR-4481	6.22629	49.5	49.5	1.5	10	0.00652884	0.0406504
169225	hsa-miR-640	N/A	42.5	34.5	-4	-5.5	N/A	N/A
169395	hsa-miR-4484	7.70282	310	2220.5	264.5	2181.5	1.15125	8.86789
42777	hsa-miR-548am-5p/hsa-miR-548c-5p/hsa-miR-548o-5p	0.844996	57.5	51	10.5	9.5	0.0457018	0.0386179
11184	hsa-miR-99b-5p	0.658595	837.5	599.5	792	558.5	3.44723	2.27033
17953	hsa-miR-183-3p	2.94861	548	1618.5	499.5	1577	2.1741	6.41057
42501	hcmv-miR-US33-5p	1.60956	95.5	124	47	81	0.20457	0.329268
46584	hsa-miR-1468-5p	N/A	45	38.5	-5	-4	N/A	N/A
42676	hsa-miR-495-3p	4.23388	56.5	75	7.5	34	0.0326442	0.138211
17958	hsa-miR-576-3p	1.32309	55	49.5	6	8.5	0.0261153	0.0345528
17631	hcmv-miR-UL22A-5p	20.0798	51	62.5	1	21.5	0.00435256	0.0873984
11093	hsa-miR-379-5p	N/A	43.5	37.5	-4	-2.5	N/A	N/A
42480	hsa-miR-485-5p	N/A	42	36.5	-5.5	-4	N/A	N/A
42538	hsa-miR-196a-3p	0.584393	652	417.5	602.5	377	2.62242	1.53252
45936	hsa-miR-1292-5p	N/A	43	39	-4	-1.5	N/A	N/A
42847	hsa-miR-497-5p	0.311314	51	42.5	4.5	1.5	0.0195865	0.00609756
46275	hsa-miR-1251-5p	N/A	48.5	39.5	-1	-2.5	N/A	N/A
42672	hsa-miR-323b-5p	9.60853	78.5	345.5	29.5	303.5	0.1284	1.23374
42635	hsa-miR-541-3p	N/A	50	40.5	0.5	-1.5	0.00217628	N/A
10976	hsa-miR-182-3p	0.124813	158	58	108.5	14.5	0.472252	0.0589431
17866	hsa-miR-331-5p	0.355788	92.5	58	42	16	0.182807	0.0650407
46515	hsa-miR-1537-3p	1.47874	56	51.5	6	9.5	0.0261153	0.0386179
42954	ebv-miR-BART7-5p	0.601874	139	99.5	90	58	0.39173	0.235772
46215	hsa-miR-1301-3p	0.190939	161	65	112.5	23	0.489663	0.0934959
42723	hsa-miR-195-3p	0.372027	169	89	120.5	48	0.524483	0.195122
10997	hsa-miR-19a-3p	1.59781	2354.5	3986.5	2306.5	3946	10.0392	16.0407
46738	hsa-miR-1182	0.466972	50.5	41	2	1	0.00870511	0.00406504
42950	hsa-miR-24-2-5p	0.417817	85	57	38	17	0.165397	0.0691057
11149	hsa-miR-515-5p	N/A	42.5	52	-3	11	N/A	0.0447154
11053	hsa-miR-32-5p	3.78581	214.5	723	168	681	0.73123	2.76829
42442	hsa-miR-498	0.723942	1251.5	974.5	1203	932.5	5.23613	3.79065
42533	hiv1-miR-H1	42.2943	57.5	359	7	317	0.0304679	1.28862
46729	hsa-miR-302d-5p	N/A	47	40.5	-3.5	-1.5	N/A	N/A
42654	hsa-miR-483-5p	3.91973	148.5	458.5	99	415.5	0.430903	1.68902
28884	hsa-miR-876-3p	N/A	57	41.5	6	-1.5	0.0261153	N/A
42599	hsa-miR-153-3p	N/A	44.5	39	-4.5	-2.5	N/A	N/A
17814	hsa-miR-570-3p	N/A	49	44.5	0	3	N/A	0.0121951
46321	hsa-miR-1245a	N/A	40.5	38	-7	-3	N/A	N/A
17283	ebv-miR-BART11-5p	N/A	48.5	41	0	0.5	N/A	0.00203252
42912	hsa-miR-339-3p	0.379909	78.5	52.5	29.5	12	0.1284	0.0487805
146066	hsa-miR-3116	0.405084	89.5	58.5	41.5	18	0.180631	0.0731707
146072	hsa-miR-1469	5.83914	168.5	773.5	117	731.5	0.509249	2.97358
146052	hsa-miR-1471	0.933943	57.5	49.5	7.5	7.5	0.0326442	0.0304878
145762	hsa-miR-549a	N/A	44.5	38.5	-4.5	-2.5	N/A	N/A
145716	hsa-miR-671-5p	0.290756	101.5	56.5	53	16.5	0.230686	0.0670732
145722	hsa-miR-520e	0.639014	76.5	59	28.5	19.5	0.124048	0.0792683
145751	hsa-miR-23b-5p	0.164813	56.5	42.5	8.5	1.5	0.0369967	0.00609756
145692	hsa-miR-499a-3p	0.316874	76.5	51.5	28	9.5	0.121872	0.0386179
147936	kshv-miR-K12-8-5p	0.40096	143	84	95.5	41	0.415669	0.166667
46567	hsa-miR-3176	0.728034	113.5	92	63.5	49.5	0.276387	0.20122
147735	hsa-miR-4289	0.908554	307.5	293	257.5	250.5	1.12078	1.01829
147868	hsa-miR-4269	N/A	44.5	38	-4.5	-4.5	N/A	N/A
147887	hsa-miR-3147	N/A	50.5	40	0.5	-2	0.00217628	N/A
147942	hsa-miR-4268	1.11089	1834.5	2163	1784	2122	7.76496	8.62602
147967	hsa-miR-3180/hsa-miR-3180-3p	N/A	46	51.5	-3.5	10	N/A	0.0406504
56873	hsa-miR-3124-5p	N/A	45.5	57.5	-4	17	N/A	0.0691057
46710	hsa-miR-3157-5p	N/A	47	37.5	-1	-3.5	N/A	N/A
46274	hsa-miR-3187-3p	N/A	45	43.5	-3	3	N/A	0.0121951
148650	hsa-miR-516a-5p	8.7168	46.5	54.5	1.5	14	0.00652884	0.0569106
148524	hsa-miR-3914	4.70307	61.5	111	14	70.5	0.0609358	0.286585
148499	hsa-miR-3910	85.9228	49.5	88	0.5	46	0.00217628	0.186992
147530	hsa-miR-378b	3.77822	59.5	86.5	11	44.5	0.0478781	0.180894
147276	hsa-miR-3616-3p	N/A	43.5	42.5	-6	-0.5	N/A	N/A
148196	hsa-miR-548y	N/A	44.5	40	-5	-4.5	N/A	N/A
148514	hsa-miR-365a-5p	N/A	51.5	40.5	1.5	-2	0.00652884	N/A
148622	hsa-miR-877-3p	2.68788	280.5	703	229.5	660.5	0.998912	2.68496
147679	hsa-miR-3197	N/A	42	50.5	-6.5	8.5	N/A	0.0345528
147752	hsa-miR-4302	N/A	48.5	40.5	0	-0.5	N/A	N/A
148639	hsa-miR-4298	6.44421	53	75	5	34.5	0.0217628	0.140244
148645	hsa-miR-129-5p	N/A	49.5	68	0	27	N/A	0.109756
148261	hsa-miR-208a-5p	0.0745329	355.5	66.5	307	24.5	1.33624	0.0995935
17566	hsa-miR-629-3p	1.29464	192	242.5	145	201	0.631121	0.817073
11023	hsa-miR-222-3p	0.384094	13340.5	5509	13294.5	5467.5	57.8651	22.2256
10916	hsa-miR-1-3p	0.583714	65	52	16	10	0.0696409	0.0406504
168783	hsa-miR-4770	N/A	42	42.5	-5	0.5	N/A	0.00203252
168583	hsa-miR-539-3p	4.38953	50.5	66	5	23.5	0.0217628	0.0955285
168956	hsa-miR-4524b-3p	N/A	44	43.5	-3.5	1.5	N/A	0.00609756
168613	hsa-miR-548ar-5p	N/A	42.5	38	-6	-4	N/A	N/A
168823	hsa-miR-4522	1.30752	52	45.5	2.5	3.5	0.0108814	0.0142276
168693	hsa-miR-651-5p	N/A	46.5	48.5	-1.5	6	N/A	0.0243902
168612	hsa-miR-4733-5p	N/A	47.5	39.5	-3	-4	N/A	N/A
168887	hsa-miR-5089-5p	5.3975	239	1128	188	1086.5	0.818281	4.41667
168609	hsa-miR-5197-3p	N/A	42	39	-6.5	-2	N/A	N/A
168680	hsa-miR-378f	0.250163	75	48.5	28	7.5	0.121872	0.0304878
168747	hsa-miR-4520-2-3p	N/A	48.5	51.5	0	11.5	N/A	0.046748
168942	hsa-miR-4636	0.314575	1862.5	651.5	1814	611	7.89554	2.48374
168847	hsa-miR-4740-3p	0.439503	55.5	45	8.5	4	0.0369967	0.0162602
168637	hsa-miR-3940-5p	2.65746	2472.5	6943	2426	6903	10.5593	28.061
168682	hsa-miR-4502	0.679231	75	60.5	27.5	20	0.119695	0.0813008
168773	hsa-miR-5702	N/A	41.5	38	-5	-3	N/A	N/A
168858	hsa-miR-4638-3p	N/A	43	38	-5	-3	N/A	N/A
168643	hsa-miR-4703-5p	N/A	41	36.5	-5.5	-4	N/A	N/A
168905	hsa-miR-4509	N/A	41.5	37	-5	-4	N/A	N/A
168581	hsa-miR-3942-3p	N/A	42.5	36.5	-4	-4.5	N/A	N/A
169254	hsa-miR-4762-3p	N/A	41.5	37	-4.5	-4	N/A	N/A
169226	hsa-miR-4419a	4.415	53.5	67	5.5	26	0.0239391	0.105691
169200	hsa-miR-4677-5p	0.384565	74.5	52	25.5	10.5	0.11099	0.0426829
169382	hsa-miR-4680-5p	N/A	45	37.5	-3	-5	N/A	N/A
169197	hsa-miR-4662a-3p	N/A	41.5	37.5	-6.5	-7	N/A	N/A
169103	hsa-miR-4652-3p	0.254712	77	50.5	27.5	7.5	0.119695	0.0304878
169125	hsa-miR-4418	N/A	44	38.5	-4	-4	N/A	N/A
169357	hsa-miR-4689	N/A	43.5	41	-3	-1	N/A	N/A
169095	hsa-miR-548ah-3p/hsa-miR-548av-3p/hsa-miR-548o-3p	N/A	40.5	37	-7.5	-5.5	N/A	N/A
169271	hsa-miR-4784	1.30336	341	448.5	292	407.5	1.27095	1.6565
168994	hsa-miR-3591-5p	0.561757	584.5	364	537	323	2.33732	1.31301
169220	hsa-miR-4697-3p	0.405528	86.5	57.5	38	16.5	0.165397	0.0670732
169252	hsa-miR-4712-5p	N/A	43	39	-4	-2	N/A	N/A
169306	hsa-miR-4758-5p	1.40091	54.5	51	7	10.5	0.0304679	0.0426829
169325	hsa-miR-4446-5p	0.311314	62.5	46	15	5	0.0652884	0.0203252
169239	hsa-miR-4732-5p	2.31671	2182.5	5339	2136	5298.5	9.29706	21.5386
169288	hsa-miR-4730	N/A	50	39.5	3	-0.5	0.0130577	N/A
169316	hsa-miR-3976	1.69805	1414	2525	1366.5	2484.5	5.94777	10.0996
169235	hsa-miR-4420	N/A	46.5	41	-0.5	0	N/A	N/A
169131	hsa-miR-4724-3p	N/A	45.5	40.5	-0.5	-1	N/A	N/A
169387	hsa-miR-5703	N/A	43.5	46	-5	3	N/A	0.0121951
169389	hsa-miR-4717-3p	N/A	43.5	40.5	-6	-2.5	N/A	N/A
42834	hsa-miR-219a-2-3p	17.2779	50.5	58.5	1	18.5	0.00435256	0.0752033
42743	hsa-let-7e-3p	0.0250723	124	41.5	74.5	2	0.324266	0.00813008
17535	hsa-miR-548a-3p	N/A	44.5	40	-4	-0.5	N/A	N/A
42761	hsa-miR-675-5p	22.9611	98	1195.5	47	1155.5	0.20457	4.69715
46642	hsa-miR-1276	0.849039	72.5	60	22	20	0.0957563	0.0813008
42855	ebv-miR-BART6-5p	N/A	45	36.5	-5	-4	N/A	N/A
19595	hsa-miR-30a-3p	N/A	41	38	-8.5	-4	N/A	N/A
42514	hsa-miR-937-3p	0.580001	410.5	266.5	361.5	224.5	1.57345	0.912602
28950	hsa-miR-455-3p	2.84244	62	76.5	11.5	35	0.0500544	0.142276
17338	hsa-miR-660-5p	1.09876	68.5	62	17	20	0.0739935	0.0813008
46402	hsa-miR-1255b-5p	15.5657	50	66.5	1.5	25	0.00652884	0.101626
17520	hcmv-miR-US5-2-3p	0.525343	56	44.5	8	4.5	0.0348205	0.0182927
42556	hsa-miR-889-3p	0.311314	51	41	1.5	0.5	0.00652884	0.00203252
4700	hsa-miR-140-5p	0.852138	119	103.5	68.5	62.5	0.29815	0.254065
42525	hsa-miR-671-3p	0.488198	94	64	44	23	0.191513	0.0934959
10947	hsa-miR-142-3p	3.44605	188	546	137	505.5	0.5963	2.05488
42942	hsa-miR-134-5p	0.143684	57	42	6.5	1	0.0282916	0.00406504
45736	hsa-miR-548f-3p	N/A	43	35	-7	-7	N/A	N/A
11091	hsa-miR-377-3p	N/A	49.5	57.5	-0.5	16.5	N/A	0.0670732
46810	hsa-miR-1827	0.626439	868.5	589.5	817	548	3.55604	2.22764
17306	ebv-miR-BART12	0.2724	60.5	45	12	3.5	0.0522307	0.0142276
28047	hsa-miR-890	1.55574	237	353	187	311.5	0.813928	1.26626
10955	hsa-miR-148a-3p	0.311314	52.5	42	1.5	0.5	0.00652884	0.00203252
14328	hsa-miR-124-3p	2.31666	87.5	137.5	38.5	95.5	0.167573	0.388211
42624	kshv-miR-K12-10b	0.360469	77.5	53	28.5	11	0.124048	0.0447154
42823	hsa-miR-27b-5p	0.0491549	144	46.5	95	5	0.413493	0.0203252
42617	hsa-miR-541-5p	N/A	47	39.5	-0.5	-1.5	N/A	N/A
46517	hsa-miR-1266-5p	N/A	46.5	42	-3	1	N/A	0.00406504
17427	hsa-miR-200c-3p	0.207219	19114.5	4271	19067	4230.5	82.9902	17.1972
46675	hsa-miR-1181	N/A	48.5	40	-1.5	-1.5	N/A	N/A
17444	hsa-miR-632	N/A	52.5	41.5	0.5	0	0.00217628	N/A
33043	hsa-miR-544a	N/A	45.5	38	-5	-3.5	N/A	N/A
17619	hcmv-miR-US25-2-5p	0.0933943	55.5	42	5	0.5	0.0217628	0.00203252
11011	hsa-miR-211-5p	0.207543	53.5	41.5	4.5	1	0.0195865	0.00406504
46880	hsa-miR-1183	0.493656	84.5	59	35	18.5	0.152339	0.0752033
11165	hsa-miR-520a-3p	N/A	47.5	39	-1.5	-2.5	N/A	N/A
46345	hsa-miR-1207-3p	1.26357	66	64	17	23	0.0739935	0.0934959
17569	hsa-miR-563	N/A	44	35.5	-4.5	-5	N/A	N/A
146084	ebv-miR-BART4-3p	3.2688	51.5	51.5	3	10.5	0.0130577	0.0426829
146131	hsa-miR-2117	N/A	50.5	39.5	0	-2	N/A	N/A
145798	hsa-miR-142-5p	1.4635	96.5	117	48.5	76	0.211099	0.308943
146137	hsa-miR-133a-3p	0.121819	105	49	57.5	7.5	0.250272	0.0304878
145971	hsa-miR-611	0.161883	89.5	47	37.5	6.5	0.163221	0.0264228
145824	hsa-miR-509-3-5p	N/A	47	50.5	-2.5	10	N/A	0.0406504
147669	hsa-miR-548w	N/A	46	39	-3	-2.5	N/A	N/A
147903	hsa-miR-3065-3p	N/A	48	53	-2.5	12.5	N/A	0.050813
147879	hsa-miR-3132	N/A	50.5	234.5	0	193	N/A	0.784553
147911	hsa-miR-4280	N/A	45.5	50	-4	8.5	N/A	0.0345528
147885	kshv-miR-K12-5-5p	0.226605	2375.5	606	2324.5	564	10.1175	2.29268
147651	hsa-miR-3123	7.23806	52.5	57	2	15.5	0.00870511	0.0630081
147543	hsa-miR-3167	N/A	45	36	-4.5	-5	N/A	N/A
147198	hsa-miR-26a-5p	0.380066	250.5	123	201.5	82	0.87704	0.333333
148006	hsa-miR-4315	N/A	48.5	54	-2.5	12	N/A	0.0487805
147862	hsa-miR-3158-3p	0.215525	55.5	42	6.5	1.5	0.0282916	0.00609756
147886	hsa-miR-3122	N/A	42	43	-7	2.5	N/A	0.0101626
147883	hsa-miR-3191-3p	N/A	40.5	35	-7	-4.5	N/A	N/A
148662	hsa-miR-583	N/A	41.5	39	-6.5	-1.5	N/A	N/A
148406	hsa-miR-3684	N/A	42.5	33.5	-5.5	-6.5	N/A	N/A
147556	hsa-miR-4254	0.386459	63.5	46.5	14.5	6	0.0631121	0.0243902
147975	hsa-miR-487a-5p	0.327949	114	63.5	65.5	23	0.285092	0.0934959
147610	hsa-miR-3186-5p	N/A	46	36.5	-2	-4	N/A	N/A
148106	hsa-miR-3678-3p	N/A	44	38	-5	-3	N/A	N/A
147670	hsa-miR-3177-3p	2.56834	51.5	46.5	2	5.5	0.00870511	0.0223577
148554	hsa-miR-3917	N/A	46	43.5	-5	2.5	N/A	0.0101626
148504	hsa-miR-874-5p	0.390872	319.5	155	270	113	1.17519	0.45935
148685	hsa-miR-202-3p	N/A	42.5	36	-6.5	-5.5	N/A	N/A
148684	hsa-miR-628-3p	4.3335	87	215	37.5	174	0.163221	0.707317
148566	hsa-miR-3666	N/A	44	42.5	-5.5	1.5	N/A	0.00609756
148481	hsa-miR-3646	1.19931	1817	2312	1768.5	2271	7.6975	9.23171
148349	hsa-miR-3938	1.27803	57.5	53.5	9.5	13	0.0413493	0.0528455
148052	hsa-miR-374c-3p	0.455853	133.5	81	84	41	0.365615	0.166667
145769	hsa-miR-371a-5p	10.4602	62.5	208	15	168	0.0652884	0.682927
42528	hsa-miR-296-3p	0.6965	77	62	29.5	22	0.1284	0.0894309
145744	hsa-miR-568	N/A	38	33.5	-10	-7.5	N/A	N/A
168707	hsa-miR-4767	N/A	41	34	-8	-7	N/A	N/A
168896	hsa-miR-548ao-3p	1.31368	94.5	105	45.5	64	0.198041	0.260163
168775	hsa-miR-4647	N/A	49.5	39.5	-1	-1.5	N/A	N/A
168851	hsa-miR-4650-3p	1.57072	60.5	59.5	11	18.5	0.0478781	0.0752033
168616	hsa-miR-4536-3p	0.302492	174.5	81	123.5	40	0.537541	0.162602
168724	hsa-miR-4529-3p	9.33943	51	46.5	0.5	5	0.00217628	0.0203252
168737	hsa-miR-5685	N/A	46	37	-4.5	-4	N/A	N/A
168587	hsa-miR-4461	N/A	44.5	61	-4	21	N/A	0.0853659
168854	hsa-miR-4498	N/A	46	40	-3	-1	N/A	N/A
168716	hsa-miR-4487	7.86069	71.5	243	24	202	0.104461	0.821138
168912	hsa-miR-4446-3p	N/A	45	36.5	-4.5	-5	N/A	N/A
168949	hsa-miR-4512	N/A	40.5	33.5	-7	-7	N/A	N/A
168892	hsa-miR-4424	N/A	43.5	47	-5	6	N/A	0.0243902
168733	hsa-miR-5583-3p	N/A	44.5	35.5	-4.5	-5.5	N/A	N/A
168601	hsa-miR-146b-3p	N/A	47	36.5	-1	-3.5	N/A	N/A
168633	hsa-miR-3190-5p	N/A	67	40.5	17.5	0	0.0761697	N/A
168754	hsa-miR-5692b/hsa-miR-5692c	1.0442	122	120.5	72	80.5	0.313384	0.327236
168714	hsa-miR-4452	N/A	41	35	-7.5	-5.5	N/A	N/A
168926	hsa-miR-4776-5p	N/A	47	50.5	0	10	N/A	0.0406504
169196	hsa-miR-5705	N/A	41.5	36.5	-5	-3	N/A	N/A
169007	hsa-miR-4746-3p	N/A	40.5	53.5	-7.5	13.5	N/A	0.054878
169270	hsa-miR-4458	0.215886	149	63	99.5	23	0.433079	0.0934959
169030	hsa-miR-5586-5p	N/A	44.5	36.5	-3.5	-4	N/A	N/A
169337	hsa-miR-3155a/hsa-miR-3155b	N/A	40	36.5	-10.5	-4	N/A	N/A
169375	hsa-miR-660-3p	1.70671	2307.5	4166	2257	4124.5	9.82372	16.7663
169380	hsa-miR-3124-3p	1.77761	2248.5	4225	2198.5	4184.5	9.5691	17.0102
169377	hsa-miR-4715-3p	0.832428	71.5	61.5	23	20.5	0.100109	0.0833333
169224	hsa-miR-4440	N/A	47	37	-2	-4.5	N/A	N/A
169040	hsa-miR-4753-5p	N/A	45.5	93	-2	52	N/A	0.211382
169085	hsa-miR-5007-5p	N/A	41.5	37.5	-8.5	-3.5	N/A	N/A
169349	hsa-miR-4517	0.843562	65.5	54	15.5	14	0.0674646	0.0569106
169189	hsa-miR-4795-5p	1.43914	890	1339	843	1299	3.66921	5.28049
169183	hsa-miR-4644	3.23251	1102	3691.5	1055	3651.5	4.59195	14.8435
169360	hsa-miR-4445-5p	0.84284	2636.5	2376	2588.5	2336	11.2666	9.49593
169207	hsa-miR-4804-5p	N/A	39.5	43.5	-7	3.5	N/A	0.0142276
169013	hsa-miR-5195-5p	0.107174	78.5	43.5	30.5	3.5	0.132753	0.0142276
169163	hsa-miR-4685-5p	0.933943	49	41	0.5	0.5	0.00217628	0.00203252
169203	hsa-miR-5095	2.63202	68.5	102	22	62	0.0957563	0.252033
169409	hsa-miR-4286	0.821045	2449	2149.5	2399	2109	10.4418	8.57317
169396	hsa-miR-5700	N/A	42.5	37	-8	-4	N/A	N/A
17660	hsa-miR-550a-3p	0.476057	174	106.5	128.5	65.5	0.559304	0.26626
42801	hsa-miR-92a-2-5p	N/A	47.5	38.5	-0.5	-2	N/A	N/A
27544	hsa-miR-363-5p	3.95496	96	248.5	49	207.5	0.213275	0.843496
46380	hsa-miR-1255a	0.993148	606	635.5	560	595.5	2.43743	2.42073
11073	hsa-miR-34b-5p	N/A	39.5	35	-6.5	-5	N/A	N/A
17942	hsa-miR-125a-3p	0.0832948	495	79.5	448.5	40	1.95212	0.162602
42708	hsa-miR-99a-5p	3.15951	72.5	119.5	23.5	79.5	0.102285	0.323171
11139	hsa-miR-507	N/A	43.5	38	-2	-1	N/A	N/A
46295	hsa-miR-1286	0.505886	69	52.5	24	13	0.104461	0.0528455
46626	hsa-miR-30c-2-3p	N/A	41.5	40.5	-2	1.5	N/A	0.00609756
17347	hsa-miR-708-3p	N/A	42.5	36.5	-3	-2.5	N/A	N/A
17935	hsa-miR-101-5p	N/A	45.5	36	-0.5	-3	N/A	N/A
11041	hsa-miR-29c-3p	0.782685	505	425	460	385.5	2.00218	1.56707
11043	hsa-miR-302b-3p	N/A	41.5	35.5	-3.5	-4	N/A	N/A
46249	hsa-miR-449b-5p	N/A	48.5	37.5	2	-3	0.00870511	N/A
30493	hsa-miR-548a-5p	1.01177	54	47.5	6	6.5	0.0261153	0.0264228
42630	hsa-miR-140-3p	0.237008	611.5	184	563.5	143	2.45267	0.581301
42873	hsa-miR-944	0.879297	142	128.5	94	88.5	0.40914	0.359756
46368	hsa-miR-1282	0.155657	54	41.5	6	1	0.0261153	0.00406504
42898	hsa-miR-124-5p	3.44225	63	105	17.5	64.5	0.0761697	0.262195
27533	hsa-miR-320a	0.0585787	1314.5	120	1267.5	79.5	5.51687	0.323171
9938	hsa-let-7i-5p	0.492901	3809.5	2026	3764	1986.5	16.383	8.0752
42609	hsa-miR-135a-3p	0.933943	56.5	51.5	12	12	0.0522307	0.0487805
11020	hsa-miR-22-3p	0.438893	5135	2432	5089	2391.5	22.1502	9.72154
27720	hsa-miR-15a-5p	0.953446	1530	1555	1484.5	1515.5	6.46137	6.16057
42490	hsa-miR-505-5p	0.906842	270	256.5	224	217.5	0.974973	0.884146
4610	hsa-miR-126-3p	1.3256	61	62	15.5	22	0.0674646	0.0894309
46222	hsa-miR-1228-5p	1.20078	48	44	3.5	4.5	0.0152339	0.0182927
42870	hsa-miR-616-3p	3.73577	49	45	1	4	0.00435256	0.0162602
21498	hsa-miR-654-3p	0.367917	82	54.5	33	13	0.143634	0.0528455
46800	hsa-miR-1224-3p	0.439503	65.5	49	17	8	0.0739935	0.0325203
17402	ebv-miR-BART2-5p	N/A	52.5	39.5	6	-0.5	0.0261153	N/A
11007	hsa-miR-206	9.08	82	390.5	36	350	0.156692	1.42276
42476	hsa-miR-374b-3p	0.312204	221.5	98.5	175	58.5	0.761697	0.237805
17561	ebv-miR-BART6-3p	3.65157	530.5	1925.5	482.5	1886.5	2.10011	7.6687
17592	hsa-miR-604	7.84512	50.5	61	2.5	21	0.0108814	0.0853659
46221	hsa-miR-519d-3p	0.523919	66.5	51.5	20.5	11.5	0.0892274	0.046748
13148	hsa-miR-195-5p	2.33486	59	72.5	13	32.5	0.0565832	0.132114
29575	hsa-miR-32-3p	0.168203	1449	293.5	1402	252.5	6.10229	1.02642
17898	hsa-miR-99b-3p	1.09472	366.5	414	319.5	374.5	1.39064	1.52236
17509	ebv-miR-BART8-5p	N/A	43.5	36	-1.5	-3.5	N/A	N/A
17961	hsa-miR-629-5p	1.55826	136	193.5	92	153.5	0.400435	0.623984
46361	hsa-miR-1278	N/A	45.5	36.5	0	-3.5	N/A	N/A
146113	hsa-miRPlus-G1246-3p	0.18356	1520.5	330	1475.5	290	6.4222	1.17886
146114	hsa-miR-1538	0.594327	57.5	46.5	11	7	0.0478781	0.0284553
146068	hsa-miR-1915-3p	0.625005	439.5	303.5	393	263	1.71055	1.06911
146110	hsa-miR-3164	N/A	46.5	38.5	0	-1	N/A	N/A
146132	ebv-miR-BART21-5p	4.58481	51.5	67.5	5.5	27	0.0239391	0.109756
145833	hsa-miR-596	0.589859	82	64	38	24	0.165397	0.097561
145820	hsa-let-7c-5p	0.766375	425.5	352.5	379	311	1.64962	1.26423
145846	hsa-let-7e-5p	0.43834	1889	905	1843	865	8.02176	3.51626
147923	hsa-miR-3142	0.891604	423.5	398	375	358	1.63221	1.45528
147978	hsa-miR-3140-3p	N/A	48.5	37.5	2.5	-3	0.0108814	N/A
147881	hsa-miR-3115	N/A	46.5	36.5	1	-4	0.00435256	N/A
147855	hsv2-miR-H23-3p	N/A	43	35.5	-3	-4.5	N/A	N/A
147771	hsa-miR-4328	N/A	58.5	39	12	-1	0.0522307	N/A
147631	hsa-miR-4258	0.85089	617.5	562.5	573.5	522.5	2.49619	2.12398
147930	hsa-miR-3144-3p	0.614436	176	128	133	87.5	0.57889	0.355691
147818	hsa-miR-4270	2.80183	46.5	43	1	3	0.00435256	0.0121951
147889	hsv1-miR-H14-3p	0.753522	88.5	75	44	35.5	0.191513	0.144309
147904	hsa-miR-3148	0.394624	188	100.5	142	60	0.618063	0.243902
148361	hsa-miR-3911	0.633006	92	71	45	30.5	0.195865	0.123984
148140	hsa-miR-181d-3p	N/A	47.5	39	2	-1.5	0.00870511	N/A
147606	hsa-miR-4259	0.700457	49.5	40.5	2	1.5	0.00870511	0.00609756
148307	hsa-miR-3612	N/A	43	39.5	-4	-1	N/A	N/A
148221	hsa-miR-3650	2.89601	106.5	225	59.5	184.5	0.258977	0.75
147688	hsa-miR-548v	0.107763	58	41.5	13	1.5	0.0565832	0.00609756
148688	hsa-miR-765	7.00457	48	55	2	15	0.00870511	0.0609756
147311	hsa-miR-3688-3p	N/A	44	39.5	-3.5	-0.5	N/A	N/A
148659	hsv2-miR-H21	N/A	42	35.5	-4.5	-4	N/A	N/A
148156	hsa-miR-3686	1.34007	1388.5	1967.5	1343	1927	5.84548	7.83333
148273	hsa-miR-3150b-3p	0.311314	47	40	1.5	0.5	0.00652884	0.00203252
148118	hsa-miR-676-5p	0.619883	499.5	340	453.5	301	1.97388	1.22358
148663	hsa-miR-557	2.2271	52	55	6.5	15.5	0.0282916	0.0630081
148049	hsa-miR-3924	0.46219	339.5	184.5	293	145	1.2753	0.589431
148413	hsa-miR-3614-3p	0.391827	132	76	87	36.5	0.378672	0.148374
148482	hsa-miR-874-5p	0.367917	64	46	16.5	6.5	0.0718172	0.0264228
148316	hsa-miR-134-3p	0.471178	490	264.5	444	224	1.93254	0.910569
17578	kshv-miR-K12-5-3p	0.224887	223	83	176.5	42.5	0.768226	0.172764
42764	hsa-miR-412-3p	2.33486	53	55.5	6	15	0.0261153	0.0609756
17328	ebv-miR-BART8-3p	1.49093	212	305.5	166	265	0.722524	1.07724
168850	hsa-miR-3191-5p	0.70774	320.5	247	272.5	206.5	1.18607	0.839431
168636	hsa-miR-122-5p	N/A	47.5	41.5	-1.5	0.5	N/A	0.00203252
168903	hsa-miR-4439	N/A	47.5	40.5	-2	1	N/A	0.00406504
168687	hsa-miR-29a-3p	1.62865	1223	2092.5	1177	2052.5	5.12296	8.3435
168914	hsa-miR-5689	0.296251	139.5	69.5	93	29.5	0.404788	0.119919
168831	hsa-miR-433-3p	N/A	42	40	-2	0	N/A	N/A
168941	hsa-miR-4501	4.22142	84.5	209	37.5	169.5	0.163221	0.689024
168930	hsa-miR-5582-5p	0.911706	67.5	59	21	20.5	0.0914037	0.0833333
168623	hsa-miR-4672	N/A	39.5	36	-6	-3.5	N/A	N/A
168599	hsa-miR-4453	N/A	42.5	37	-2	-3	N/A	N/A
168758	hsa-miR-4425	2.70905	120	258.5	75.5	219	0.328618	0.890244
168818	hsa-miR-4774-5p	4.20274	44.5	44	1	4.5	0.00435256	0.0182927
168967	hsa-miR-4476	3.6259	54.5	73	8.5	33	0.0369967	0.134146
168723	hsa-miR-4789-5p	N/A	41	35.5	-2.5	-4	N/A	N/A
168709	hsa-miR-4429	0.852522	336	306.5	292.5	267	1.27312	1.08537
168658	hsa-miR-5196-5p	N/A	47	50.5	0	11	N/A	0.0447154
168721	hsa-miR-4701-5p	0.330472	176	87	130	46	0.565832	0.186992
168653	hsa-miR-3158-5p	5.58917	401	2162	354.5	2121.5	1.54298	8.62398
168846	hsa-miR-1273f	3.20789	57	80	11.5	39.5	0.0500544	0.160569
168915	hsa-miR-4780	0.308979	3312.5	1121.5	3266	1080.5	14.2155	4.39228
169310	hsa-miR-3913-3p	0.335262	65.5	47.5	19.5	7	0.0848749	0.0284553
169149	hsa-miR-4659b-5p	0.603471	78.5	61.5	32.5	21	0.141458	0.0853659
169065	hsa-miR-378h	2.41088	67	95.5	21.5	55.5	0.09358	0.22561
169214	hsa-miR-4638-5p	10.0873	173.5	1423	128	1382.5	0.557127	5.61992
169145	hsa-miR-5000-3p	4.85262	215	916	168.5	875.5	0.733406	3.55894
169047	hsa-miR-4665-3p	0.330772	70	49	24	8.5	0.104461	0.0345528
169362	hsa-miR-5591-3p	N/A	47	40	0	0.5	N/A	0.00203252
169324	hsa-miR-4642	0.311314	84.5	51.5	37.5	12.5	0.163221	0.050813
169216	hsa-miR-4701-3p	0.186789	50	40.5	5	1	0.0217628	0.00406504
169123	hsa-miR-3184-3p	1.00996	129	132	86	93	0.37432	0.378049
169052	hsa-miR-4719	N/A	39	33.5	-7	-6	N/A	N/A
169062	hsa-miR-3922-5p	N/A	41	37	-3	-2	N/A	N/A
169116	hsa-miR-4788	1.70307	257	427	212.5	387.5	0.924918	1.5752
169100	hsa-miR-4758-3p	1.00578	136	137.5	91	98	0.396083	0.398374
169369	hsa-miR-4490	20.5467	44.5	51	0.5	11	0.00217628	0.0447154
169371	hsa-miR-4474-5p	2.56834	47.5	51	4	11	0.0174102	0.0447154
169035	hsa-miR-4658	0.659254	273	201.5	229.5	162	0.998912	0.658537
169233	hsa-miR-4643	N/A	39.5	34.5	-8.5	-5.5	N/A	N/A
169012	hsa-miR-4711-3p	1.74524	2104.5	3881.5	2056	3842	8.94886	15.6179
169152	hsa-miR-5690	0.363998	144	78	97.5	38	0.424374	0.154472
169404	hsa-miR-3663-5p	N/A	45	46.5	-1.5	6.5	N/A	0.0264228
17536	hsa-miR-562	N/A	39.5	34	-6.5	-6.5	N/A	N/A
42934	hsa-miR-345-5p	0.440737	90	61.5	44.5	21	0.193689	0.0853659
11148	hsa-miR-515-3p	N/A	46.5	49.5	-1	8	N/A	0.0325203
17653	hsa-miR-133a-5p	N/A	39.5	36.5	-6	-6	N/A	N/A
42692	hsa-miR-127-5p	N/A	47	54	-0.5	12.5	N/A	0.050813
46704	hsa-miR-548i	N/A	44	38.5	-3	-2.5	N/A	N/A
11044	hsa-miR-302c-3p	N/A	46	37.5	1	-4.5	0.00435256	N/A
46511	hiv1-miR-TAR-5p	N/A	42	37	-3.5	-4.5	N/A	N/A
19582	hsa-miR-106b-5p	0.209482	11766	2669.5	11721	2629	51.0163	10.687
13147	hsa-miR-96-5p	0.637815	516.5	363	471.5	322	2.05223	1.30894
46690	hsa-miR-1238-3p	N/A	47.5	41.5	0	0	N/A	N/A
46696	hsa-miR-1234-3p	N/A	54.5	40	8	-2	0.0348205	N/A
46918	hsa-miR-375	1.74382	180	294.5	135.5	253	0.589771	1.02846
46806	hsa-miR-1227-3p	0.138934	168.5	60.5	121	18	0.526659	0.0731707
27229	hsa-miR-511-5p	5.60366	46.5	45	0.5	3	0.00217628	0.0121951
29379	hsa-miR-452-5p	0.180776	1242.5	274.5	1196	231.5	5.20566	0.941057
17752	hsa-let-7f-5p	8.31392	75.5	270.5	25.5	227	0.11099	0.922764
29490	hsa-miR-7-5p	0.514516	6990	3867.5	6944	3825.5	30.2242	15.5508
42482	hsa-miR-591	N/A	44.5	37.5	-2	-4.5	N/A	N/A
17650	kshv-miR-K12-6-5p	0.255875	81.5	50.5	36.5	10	0.158868	0.0406504
17280	hsa-miR-15b-5p	0.927155	2042	2022	1995	1980.5	8.68335	8.05081
32190	hsa-miR-607	N/A	42	35	-4.5	-6	N/A	N/A
10967	hsa-miR-16-5p	1.56891	2020	3368.5	1980.5	3327	8.62024	13.5244
17613	hsa-miR-645	0.856114	57.5	52.5	12	11	0.0522307	0.0447154
46440	hsa-miR-1287-5p	1.67032	175.5	274	130	232.5	0.565832	0.945122
13178	hsa-miR-18a-3p	0.760378	103	89	56.5	46	0.245919	0.186992
11092	hsa-miR-378a-5p	0.124526	97	49	52.5	7	0.228509	0.0284553
46406	hsa-miR-500a-3p	0.549378	55	47	8.5	5	0.0369967	0.0203252
28889	hsa-miR-888-5p	6.22629	47	52	1.5	10	0.00652884	0.0406504
42887	hsa-miR-331-3p	0.444458	688	348	643	306	2.79869	1.2439
42508	hsa-miR-106a-3p	N/A	46	60	-0.5	19	N/A	0.0772358
146044	hsa-miR-2115-5p	4.26585	83.5	209.5	37	169	0.161045	0.686992
146074	hsa-miR-2114-5p	0.912223	64.5	62	21.5	21	0.09358	0.0853659
145986	hsa-miR-2052	N/A	44.5	37.5	-1	-4	N/A	N/A
17820	hsa-miRPlus-C1066	0.87734	68	59	16.5	15.5	0.0718172	0.0630081
146069	hsa-miR-1915-5p	0.317541	70.5	49.5	25	8.5	0.108814	0.0345528
145946	hsa-miR-449a	N/A	45	40	-0.5	-1	N/A	N/A
145698	hsa-miR-496	N/A	41	37	-5	-4	N/A	N/A
145757	hsa-miR-33a-3p	0.538204	74.5	57.5	29.5	17	0.1284	0.0691057
145708	hsa-miR-324-3p	0.325999	98	60	53	18.5	0.230686	0.0752033
145694	hsa-miR-100-3p	N/A	42.5	36	1	-6	0.00435256	N/A
147850	hsv2-miR-H11-3p	N/A	42.5	45.5	-3.5	4	N/A	0.0162602
147909	hsa-miR-1273d	0.800523	57.5	51	10.5	9	0.0457018	0.0365854
147798	hsa-miR-3141	N/A	46.5	39	1	-2	0.00435256	N/A
148000	hsa-miR-3195	0.796965	118	105.5	75	64	0.326442	0.260163
147937	hsv1-miR-H13	N/A	39.5	49	-1.5	8	N/A	0.0325203
147584	hsa-miR-548t-5p	0.118662	378.5	83	334.5	42.5	1.45593	0.172764
147914	hsa-miR-514b-5p	N/A	41.5	40.5	-2.5	-1	N/A	N/A
147187	hsa-miR-215-5p	3.99048	49	64	5.5	23.5	0.0239391	0.0955285
145670	hsa-miR-18b-5p	0.776411	459.5	385	415	345	1.80631	1.40244
148018	hsa-miR-3671	28.9522	47	72.5	1	31	0.00435256	0.126016
148168	hsa-miR-3658	N/A	44	42	-1	1	N/A	0.00406504
148033	hsa-miR-3065-5p	5.47291	70.5	188.5	25	146.5	0.108814	0.595528
148265	hsa-miR-3935	0.535956	836.5	496.5	792	454.5	3.44723	1.84756
148666	hsa-miR-938	0.849039	58	52	11	10	0.0478781	0.0406504
147501	hsa-miR-98-3p	0.209041	184.5	73	138.5	31	0.602829	0.126016
148262	hsa-miR-3680-3p	N/A	46.5	39	1	-4	0.00435256	N/A
148667	hsa-miR-617	N/A	42.5	37.5	-4.5	-4.5	N/A	N/A
147731	hsa-miR-3189-3p	0.539319	81	62.5	35.5	20.5	0.154516	0.0833333
148154	hsa-miR-3922-3p	0.233486	47.5	42	4	1	0.0174102	0.00406504
147576	hsv1-miR-H1-3p	0.270708	78	51	34.5	10	0.150163	0.0406504
147268	hsa-miR-3940-3p	0.13342	48	41.5	3.5	0.5	0.0152339	0.00203252
147742	hsa-miR-4265	N/A	44.5	39.5	0.5	-1.5	0.00217628	N/A
148338	hsa-miR-3064-3p	0.840549	55.5	51	10	9	0.0435256	0.0365854
148057	hsa-miR-186-3p	0.539612	90	66.5	45	26	0.195865	0.105691
42702	hsa-miR-30c-1-3p	3.88844	95	257	52	216.5	0.226333	0.880081
146157	hsv1-miR-H4-5p	N/A	44	46.5	-1	5.5	N/A	0.0223577
46281	hsa-miR-1291	0.373577	75	53.5	30	12	0.130577	0.0487805
146123	hsv1-miR-H2-3p	4.38736	66.5	142.5	21.5	101	0.09358	0.410569
146014	bkv-miR-B1-3p/jcv-miR-J1-3p	0.186789	48.5	42	2.5	0.5	0.0108814	0.00203252
168868	hsa-miR-5681b	0.323221	3524.5	1246	3477.5	1203.5	15.136	4.89228
168871	hsa-miR-151a-5p/hsa-miR-151b	0.362348	1568	633.5	1522	590.5	6.62459	2.40041
168802	hsa-miR-4516	44.8557	152.5	5133	106	5091	0.461371	20.6951
168760	hsa-miR-4749-5p	N/A	43.5	56.5	-3	14.5	N/A	0.0589431
168603	hsa-miR-4664-5p	0.477831	110	75	64.5	33	0.28074	0.134146
168863	hsa-miR-4441	0.959989	171.5	170.5	125.5	129	0.546246	0.52439
168948	hsa-miR-4514	0.720023	138.5	110.5	89.5	69	0.389554	0.280488
168959	hsa-miR-4778-5p	12.0931	98	669.5	48.5	628	0.211099	2.55285
168638	hsa-miR-4530	4.35564	439	1879.5	394	1837.5	1.71491	7.46951
168610	hsa-miR-211-3p	N/A	39	40	-6	-1	N/A	N/A
168881	hsa-miR-4720-3p	N/A	40	35	-3.5	-6	N/A	N/A
168939	hsa-miR-4738-5p	N/A	45	37.5	0.5	-2.5	0.00217628	N/A
168717	hsa-miR-5193	1.24056	177.5	217.5	132.5	176	0.576714	0.715447
168629	hsa-miR-5087	N/A	47.5	39	3.5	-1	0.0152339	N/A
168815	hsa-miR-4488	N/A	42	207.5	-3.5	168	N/A	0.682927
168929	hsa-miR-4648	4.10935	57.5	95.5	12.5	55	0.054407	0.223577
168686	hsa-miR-4768-5p	0.616402	118.5	91.5	75	49.5	0.326442	0.20122
168606	hsa-miR-4633-5p	4.87307	230.5	1012	186	970.5	0.809576	3.94512
168557	hsa-miR-4777-5p	1.93973	401	784	357.5	742.5	1.55604	3.01829
168582	hsa-miR-4731-5p	N/A	43.5	39.5	0	-1.5	N/A	N/A
169068	hsa-miR-513c-3p	1.55657	85	106.5	39	65	0.16975	0.264228
169204	hsa-miR-4709-3p	2.80705	1118.5	3268	1073.5	3226.5	4.67247	13.1159
169129	hsa-miR-4284	1.83924	5019	9835.5	4972.5	9792.5	21.6431	39.8069
169251	hsa-miR-4653-5p	N/A	40.5	38	-6	-4	N/A	N/A
169024	hsa-miR-3960	6.15867	1871.5	12109.5	1830	12067.5	7.96518	49.0549
169206	hsa-miR-4645-3p	0.10483	95	48	49	5.5	0.213275	0.0223577
169026	hsa-miR-4679	2.87755	64.5	99.5	18.5	57	0.0805223	0.231707
169028	hsa-miR-4708-3p	4.33441	2349.5	10732.5	2303.5	10690.5	10.0261	43.4573
169229	hsa-miR-4666b	N/A	41	36	-5	-6	N/A	N/A
168991	hsa-miR-873-3p	N/A	40.5	34.5	-3	-7	N/A	N/A
169137	hsa-miR-4524b-5p	0.621896	683	465.5	637.5	424.5	2.77476	1.72561
169259	hsa-miR-4773	14.512	51.5	142	6.5	101	0.0282916	0.410569
168979	hsa-miR-4734	57.4375	46.5	163.5	2	123	0.00870511	0.5
169140	hsa-miR-3150a-5p	N/A	43	37.5	-2	-2.5	N/A	N/A
169217	hsa-miR-2467-5p	N/A	40.5	35	-3.5	-6	N/A	N/A
169342	hsa-miR-5090	N/A	41.5	36.5	-2	-3.5	N/A	N/A
169053	hsa-miR-130b-5p	0.33108	138.5	72.5	94.5	33.5	0.411317	0.136179
168980	hsa-miR-4324	0.657219	233	173.5	189	133	0.822633	0.54065
168986	hsa-miR-4677-3p	1.66608	149	218	99.5	177.5	0.433079	0.721545
169124	hsa-miR-548aj-3p	N/A	41.5	37.5	-3	-3	N/A	N/A
169391	hsa-miR-513a-3p	N/A	40.5	41	-2.5	-1.5	N/A	N/A
17539	ebv-miR-BART3-5p	N/A	44	36	-1	-3.5	N/A	N/A
42603	hsa-miR-424-3p	16.0968	63.5	332.5	17	293	0.0739935	1.19106
42786	hsa-miR-188-3p	N/A	42	41	-4.5	1	N/A	0.00406504
42866	hsa-miR-451a	1.17342	125.5	138.5	78	98	0.339499	0.398374
46335	hsa-miR-548m	N/A	45.5	37.5	-2	-3.5	N/A	N/A
17902	hsa-miR-15b-3p	N/A	43.5	48	-5	8	N/A	0.0325203
46634	hsa-miR-1281	2.42825	52	47	2.5	6.5	0.0108814	0.0264228
17459	hsa-miR-580-3p	N/A	44	40	-3	-1.5	N/A	N/A
17883	hsa-miR-19b-1-5p	1.40091	51.5	46	4	6	0.0174102	0.0243902
17657	ebv-miR-BART18-5p	N/A	42	35	-3.5	-6.5	N/A	N/A
13137	hsa-miR-518e-5p/hsa-miR-519a-5p/hsa-miR-519b-5p/hsa-miR-519c-5p/hsa-miR-522-5p/hsa-miR-523-5p	1.74336	174	278.5	127.5	238	0.554951	0.96748
17499	hcmv-miR-US5-1	32.9993	49	94.5	1.5	53	0.00652884	0.215447
29562	hsa-miR-199a-5p	N/A	48.5	38	2	-2	0.00870511	N/A
46940	hsa-miR-548g-3p	N/A	42	35	-4	-5.5	N/A	N/A
17614	sv40-miR-S1-3p	N/A	52.5	39	4.5	-1.5	0.0195865	N/A
17393	hsa-miR-603	2.80183	48	42.5	0.5	1.5	0.00217628	0.00609756
10946	hsa-miR-141-3p	0.437741	18505.5	8693.5	18459.5	8652	80.346	35.1707
42710	hsa-miR-1296-5p	1.6811	51	49.5	5	9	0.0217628	0.0365854
42674	hsa-miR-431-3p	0.0800523	310.5	64	262.5	22.5	1.14255	0.0914634
42949	hsa-miR-155-3p	0.222367	58	43.5	10.5	2.5	0.0457018	0.0101626
30033	hsa-miR-877-5p	0.593943	1041	673	993	631.5	4.32209	2.56707
13171	hsa-miR-429	1.00687	2802.5	3010.5	2753.5	2968.5	11.9848	12.0671
46235	hsa-miR-524-5p	N/A	42	39	-7.5	-2.5	N/A	N/A
11024	hsa-miR-223-3p	0.249928	83	50	35.5	9.5	0.154516	0.0386179
42458	hcmv-miR-US25-1-3p	3.67486	70.5	131	23	90.5	0.100109	0.367886
42549	hsa-miR-19a-5p	1.00578	61	54.5	13	14	0.0565832	0.0569106
13183	hsa-miR-487a-3p	0.985829	101	97.5	54	57	0.235038	0.231707
17298	hsa-miR-548b-3p	0.896585	60	51.5	12.5	12	0.054407	0.0487805
42616	ebv-miR-BART7-3p	N/A	47.5	37.5	-2	-3.5	N/A	N/A
46779	hsa-miR-1206	N/A	46	38.5	-2.5	-2	N/A	N/A
46829	hsa-miR-664a-5p	0.384565	66.5	48	17	7	0.0739935	0.0284553
46414	hsa-miR-548h-5p	N/A	45.5	38	-2.5	-2.5	N/A	N/A
17634	hsa-miR-567	N/A	46.5	46	-1	5	N/A	0.0203252
42532	hsa-miR-22-5p	0.839195	220.5	196.5	172.5	155	0.750816	0.630081
42455	hsa-miR-520f-3p	N/A	47	39	0	-2	N/A	N/A
42845	hsa-miR-125b-2-3p	2.77121	77	131.5	30.5	90.5	0.132753	0.367886
146169	mcv-miR-M1-3p	2.34572	68	95.5	21.5	54	0.09358	0.219512
146179	hsa-miR-2113	3.0388	112.5	259	67	218	0.291621	0.886179
146202	hsv1-miR-H7-5p	N/A	43.5	37	-2.5	-3	N/A	N/A
146127	hsa-miR-449b-3p	3.66393	54	65.5	6.5	25.5	0.0282916	0.103659
30209	hsa-miR-651-3p	0.65376	62.5	51	15	10.5	0.0652884	0.0426829
146180	hsa-miR-1909-3p	6.44421	54	75	5	34.5	0.0217628	0.140244
146134	hsv2-miR-H4-3p	N/A	43.5	38	-5.5	-3.5	N/A	N/A
146160	hsa-miR-133b	0.193015	122.5	56.5	75	15.5	0.326442	0.0630081
145707	hsa-miR-216b-5p	N/A	46	35	-1	-7	N/A	N/A
145755	hsa-miR-146a-3p	N/A	42.5	37	-4.5	-3.5	N/A	N/A
145835	hsa-miR-509-5p	N/A	44	36	-3	-4	N/A	N/A
145836	hsa-miR-218-2-3p	1.1959	86	93.5	41	52.5	0.178455	0.213415
147843	hsa-miR-3144-5p	N/A	44.5	48.5	-2.5	7	N/A	0.0284553
147939	hsa-miR-3192-5p	N/A	45.5	39	-3.5	-2	N/A	N/A
147162	hsa-let-7a-5p	6.19245	118	498.5	69	457.5	0.300326	1.85976
147906	hsa-miR-4322	N/A	46	37.5	-4	-3.5	N/A	N/A
147931	hsa-miR-3166	N/A	43.5	34.5	-5.5	-6.5	N/A	N/A
147824	hsv2-miR-H9-5p	7.93852	49	58	2	17	0.00870511	0.0691057
147894	hsa-miR-3137	N/A	46.5	39	-1	-2	N/A	N/A
147506	hsa-miR-21-5p	1.21416	3200	4140.5	3153	4099	13.7236	16.6626
147823	hsa-miR-3146	3.71948	134	383.5	86	342.5	0.37432	1.39228
147880	hsa-miR-323b-3p	0.5448	61	48	12	7	0.0522307	0.0284553
148102	hsa-miR-3619-5p	N/A	42.5	38.5	-4	-2	N/A	N/A
148643	hsa-miR-642a-5p	0.901173	75.5	68.5	28.5	27.5	0.124048	0.111789
148674	hsa-miR-4321	9.75452	54	135	9	94	0.039173	0.382114
147493	hsa-miR-3944-3p	N/A	45	57	-1	16	N/A	0.0650407
148577	hsa-miR-3943	0.322433	90	54.5	42	14.5	0.182807	0.0589431
148620	hsa-miR-454-3p	1.11209	135	143	86.5	103	0.376496	0.418699
148678	hsa-miR-301a-5p	0.452821	67.5	48.5	16.5	8	0.0718172	0.0325203
148167	hsa-miR-3670	3.1839	59.5	78	11	37.5	0.0478781	0.152439
147612	hsv1-miR-H5-5p	N/A	44.5	38	-4.5	-3.5	N/A	N/A
148217	hsa-miR-23c	1.95892	186	331.5	138.5	290.5	0.602829	1.18089
148657	hsa-miR-381-5p	0.806355	141.5	120	91.5	79	0.398259	0.321138
148418	hsa-miR-3607-5p	0.528972	700	410	651.5	369	2.83569	1.5
147603	hsa-miR-4300	1.07129	80.5	80.5	34	39	0.147987	0.158537
147738	hsv2-miR-H20	0.593915	152	106.5	103	65.5	0.448313	0.26626
148300	hsa-miR-370-5p	N/A	44.5	42	-5	1	N/A	0.00406504
28534	hsa-miRPlus-D1058	7.07128	49	66	3.5	26.5	0.0152339	0.107724
17493	hsa-miR-622	0.388015	254.5	126.5	207	86	0.900979	0.349593
17577	hsa-miR-613	N/A	43	35	-5	-6	N/A	N/A
168886	hsa-miR-4745-5p	N/A	43	36.5	-5	-3.5	N/A	N/A
168935	hsa-miR-4687-3p	16.0942	111	1152	64.5	1111.5	0.28074	4.51829
168562	hsa-miR-4738-3p	2.14807	52	53	5	11.5	0.0217628	0.046748
168634	hsa-miR-548av-5p/hsa-miR-548k	N/A	43	36.5	-5.5	-4	N/A	N/A
168953	hsa-miR-4704-5p	0.233486	115	58	68	17	0.295974	0.0691057
168837	hsa-miR-4793-3p	N/A	40.5	36	-8	-4.5	N/A	N/A
168904	hsa-miR-4473	0.426607	719	347.5	671	306.5	2.92057	1.24593
168588	hsa-miR-548at-3p	N/A	47	49.5	-1.5	8.5	N/A	0.0345528
168857	hsa-miR-2392	0.651588	68	56	21.5	15	0.09358	0.0609756
168565	hsa-miR-4649-5p	N/A	45.5	64	-2	23	N/A	0.0934959
168864	hsa-miR-320d	N/A	48	50.5	-0.5	10	N/A	0.0406504
168652	hsa-miR-4760-3p	N/A	37.5	33.5	-10.5	-8	N/A	N/A
168869	hsa-miR-5010-3p	0.462056	94.5	64.5	47.5	23.5	0.206746	0.0955285
168920	hsa-miR-3117-5p	N/A	40	34	-5.5	-7	N/A	N/A
168860	hsa-miR-4766-5p	0.400261	49	42	3.5	1.5	0.0152339	0.00609756
168901	hsa-miR-4742-5p	N/A	41.5	36	-3.5	-4	N/A	N/A
168705	hsa-miR-5589-3p	N/A	41.5	33.5	-3	-6	N/A	N/A
168586	hsa-miR-34a-5p	0.176692	1009	222	962	182	4.18716	0.739837
168672	hsa-miR-1587	11.4418	164	1479.5	117.5	1439.5	0.511425	5.85163
168792	hsa-miR-4434	3.84473	106.5	287.5	60	247	0.261153	1.00407
169328	hsa-miR-4769-5p	N/A	46	42	-1.5	2	N/A	0.00813008
169383	hsa-miR-548ah-5p	2.64617	60	74.5	12	34	0.0522307	0.138211
169094	hsa-miR-4482-3p	8.77907	51	63.5	2.5	23.5	0.0108814	0.0955285
169089	hsa-miR-4470	1.71223	50.5	45.5	3	5.5	0.0130577	0.0223577
169209	hsa-miR-4662b	N/A	41.5	38	-6	-2.5	N/A	N/A
169366	hsa-miR-548ae-3p	N/A	42	35	-5.5	-5.5	N/A	N/A
169384	hsa-miR-1295b-5p	N/A	44.5	37	-5.5	-4	N/A	N/A
168983	hsa-miR-219b-3p	N/A	45	34.5	-4.5	-6	N/A	N/A
169184	hsa-miR-1304-3p	3.85252	54	57	4	16.5	0.0174102	0.0670732
169292	hsa-miR-4717-5p	4.88198	59.5	98.5	11	57.5	0.0478781	0.23374
169187	hsa-miRPlus-C1110	33.622	49	94	1.5	54	0.00652884	0.219512
169177	hsa-miR-4664-3p	0.371103	123.5	71	75.5	30	0.328618	0.121951
169057	hsa-miR-4659b-3p	2.2271	56	56.5	6.5	15.5	0.0282916	0.0630081
169185	hsa-miR-5187-3p	1.9935	219.5	406.5	171	365	0.744287	1.48374
169261	hsa-miR-4772-3p	N/A	40	34	-8	-7.5	N/A	N/A
169161	hsa-miR-4489	N/A	41	64	-6	24	N/A	0.097561
169210	hsa-miR-3187-5p	N/A	41.5	36	-6	-4	N/A	N/A
169281	hsa-miR-4752	N/A	42	38.5	-4	-1	N/A	N/A
169264	hsa-miR-4762-5p	1.19893	514	639.5	467	599.5	2.03264	2.43699
169390	hsa-miR-4800-5p	2.75655	129	283	82.5	243.5	0.359086	0.989837
169406	hsa-miR-376b-3p	9.65075	53	86.5	4.5	46.5	0.0195865	0.189024
42545	ebv-miR-BART11-3p	0.283013	65	45	16.5	5	0.0718172	0.0203252
17498	hsa-miR-601	0.649204	129	97.5	82	57	0.35691	0.231707
17336	hsa-miR-618	0.933943	50	42.5	2	2	0.00870511	0.00813008
13179	hsa-miR-455-5p	0.0954127	301	66.5	254.5	26	1.10773	0.105691
46401	hsa-miR-519a-3p	N/A	48	37.5	1.5	-2	0.00652884	N/A
42882	ebv-miR-BART13-5p	N/A	43	35	-4.5	-4.5	N/A	N/A
10972	hsa-miR-181b-5p	0.610321	262	180.5	215	140.5	0.9358	0.571138
17492	sv40-miR-S1-5p	4.01178	796.5	3259.5	749.5	3219.5	3.26224	13.0874
11063	hsa-miR-330-3p	1.32985	92.5	104.5	46	65.5	0.200218	0.26626
42852	hsa-miR-760	0.933943	50	43.5	4.5	4.5	0.0195865	0.0182927
42673	hsa-miR-337-3p	0.822133	117.5	102	71	62.5	0.309032	0.254065
17532	ebv-miR-BART5-5p	0.705646	68.5	56.5	22.5	17	0.0979325	0.0691057
46272	hsa-miR-1200	N/A	49.5	40	0.5	-1	0.00217628	N/A
17918	hsa-miR-222-5p	0.00911164	253	42	205	2	0.892274	0.00813008
46419	hsa-miR-1185-5p	N/A	52.5	38.5	6	-2.5	0.0261153	N/A
29883	hsa-miR-606	N/A	43	37	-4.5	-3.5	N/A	N/A
27545	hsa-miR-373-5p	4.9032	78	198	30	157.5	0.130577	0.640244
42641	hsa-miR-145-5p	0.112073	59.5	41.5	12.5	1.5	0.054407	0.00609756
42951	ebv-miR-BHRF1-2-3p	12.1685	116	932.5	68.5	892.5	0.29815	3.62805
17668	hsa-miR-552-3p	1.90619	205	362.5	158.5	323.5	0.68988	1.31504
30687	hsa-miR-93-5p	0.273139	7704	2279.5	7657.5	2239.5	33.3297	9.10366
17917	hsa-miR-873-5p	N/A	44.5	38	-1.5	-2.5	N/A	N/A
46495	hsa-miR-525-3p	N/A	45	37.5	-1.5	-2.5	N/A	N/A
42788	hsa-miR-924	N/A	49	40	0	-0.5	N/A	N/A
46363	hsa-miR-1272	1.62635	78.5	91	29	50.5	0.126224	0.205285
17567	kshv-miR-K12-1-5p	0.824983	107	93.5	60	53	0.261153	0.215447
14270	hsa-miR-493-3p	0.466972	52	42.5	5	2.5	0.0217628	0.0101626
11104	hsa-miR-422a	0.629971	153	112	106	71.5	0.461371	0.29065
42694	hsa-miR-485-3p	0.930891	352.5	345	306	305	1.33188	1.23984
46231	hsa-miR-519b-3p	0.466972	54.5	43.5	8	4	0.0348205	0.0162602
42718	hsa-miR-130a-5p	N/A	48.5	39.5	1.5	-0.5	0.00652884	N/A
23767	hsa-miR-759	1.40091	48.5	41.5	1	1.5	0.00435256	0.00609756
46355	hsa-miR-548p	N/A	42.5	35	-4.5	-5.5	N/A	N/A
30592	hsa-miR-599	N/A	42.5	36.5	-5.5	-3	N/A	N/A
11151	hsa-miR-516b-5p	4.59375	152.5	553.5	104.5	514	0.454842	2.08943
17944	hsa-miR-337-5p	2.53499	49	49.5	3.5	9.5	0.0152339	0.0386179
146025	hsa-miR-2277-3p	N/A	48	37.5	-2	-3	N/A	N/A
146033	hsa-miR-103b	N/A	48	39.5	-0.5	-1.5	N/A	N/A
17841	hsa-miRPlus-C1100	17.2779	49	58.5	1	18.5	0.00435256	0.0752033
42721	hsa-miR-503-3p	N/A	47.5	39	1	-1	0.00435256	N/A
146129	mcv-miR-M1-5p	N/A	42	35	-4	-4.5	N/A	N/A
146185	bkv-miR-B1-5p	8.65454	54.5	109	7.5	69.5	0.0326442	0.28252
145956	hsa-miRPlus-A1083	N/A	45.5	39.5	-4	0	N/A	N/A
145943	hsa-miR-100-5p	2.05467	50	50.5	5	11	0.0217628	0.0447154
145647	hsa-miR-584-5p	0.294667	699.5	246.5	654.5	206.5	2.84875	0.839431
145845	hsa-miR-20a-5p	0.774325	3033.5	2517	2987	2476.5	13.0011	10.0671
147790	hsv2-miR-H7-3p	1.50387	300.5	449.5	254	409	1.10555	1.6626
147514	hsa-miR-494-3p	N/A	42.5	36	-3	-3	N/A	N/A
147516	hsa-miR-4319	0.525343	63.5	48	16	9	0.0696409	0.0365854
147618	hsa-miR-4261	N/A	45	39.5	-2.5	-1	N/A	N/A
147797	hsa-miR-4260	N/A	45.5	38.5	-2	-1.5	N/A	N/A
147893	hsv2-miR-H5	1.28417	50.5	45.5	4	5.5	0.0174102	0.0223577
147701	hsa-miR-491-3p	0.659574	7251.5	5128	7204.5	5088	31.358	20.6829
147842	hsv2-miR-H11-5p	N/A	59	39.5	13	-1	0.0565832	N/A
147838	hsa-miR-3194-5p	N/A	45.5	39.5	-0.5	-1	N/A	N/A
147907	hsa-miR-4312	2.91931	129	289.5	79.5	248.5	0.346028	1.01016
148547	hsa-miR-3622b-3p	1.86789	69.5	84	22	44	0.0957563	0.178862
148358	hsa-miR-3657	0.285901	71.5	48	24.5	7.5	0.106638	0.0304878
148024	hsa-miR-3923	N/A	44	37	-4	-3	N/A	N/A
147545	hsa-miR-3128	N/A	47	41.5	-0.5	1.5	N/A	0.00609756
147664	hsa-miR-4311	2.62576	107.5	211.5	61	171.5	0.265506	0.697154
148086	hsa-miR-548aa/hsa-miR-548t-3p	0.724068	92	74	44.5	34.5	0.193689	0.140244
147596	hsa-miR-3168	18.3987	75	631	30	591	0.130577	2.40244
148162	hsa-miR-3661	N/A	43	36.5	-3.5	-3.5	N/A	N/A
147360	hsa-miR-95-5p	N/A	40.5	35	-6	-5	N/A	N/A
148452	hsa-miR-3678-5p	N/A	43.5	34.5	-4	-5	N/A	N/A
147768	hsa-miR-4257	N/A	45	43	-4	4	N/A	0.0162602
148082	hsa-miR-3663-3p	N/A	45.5	38.5	-2.5	0	N/A	N/A
148610	hsa-miR-26a-1-3p	N/A	68.5	37.5	21.5	-2	0.09358	N/A
17872	hsa-miR-148a-5p	0.251446	59.5	43.5	13	3.5	0.0565832	0.0142276
11085	hsa-miR-373-3p	N/A	50.5	39	2	-1	0.00870511	N/A
146032	ebv-miR-BART5-3p	N/A	44.5	36.5	-2.5	-3.5	N/A	N/A
168749	hsa-miR-138-1-3p	3.42446	52	55.5	4.5	16.5	0.0195865	0.0670732
168746	hsa-miR-4756-5p	0.438841	89	60	41.5	19.5	0.180631	0.0792683
168798	hsa-miR-4668-5p	0.51131	3670.5	2023	3623	1983.5	15.7693	8.06301
168911	hsa-miR-4682	0.31456	670.5	250.5	623.5	210	2.71382	0.853659
168908	hsa-miR-4655-5p	N/A	47.5	100.5	0	61	N/A	0.247967
168769	hsa-miR-5002-5p	1.13884	810.5	971	763.5	931	3.32318	3.78455
168645	hsa-miR-378i	N/A	42.5	35	-4.5	-4.5	N/A	N/A
168916	hsa-miR-4670-3p	N/A	40.5	34.5	-6.5	-5	N/A	N/A
168906	hsa-miR-4703-3p	0.809417	53.5	45.5	7.5	6.5	0.0326442	0.0264228
168889	hsa-miR-4697-5p	N/A	40	34	-6	-5	N/A	N/A
168834	hsa-miR-5571-5p	0.212784	491.5	141	445.5	101.5	1.93906	0.412602
168853	hsa-miR-4671-5p	N/A	42.5	33	-4.5	-7	N/A	N/A
168946	hsa-miR-4673	3.49	57	75	9.5	35.5	0.0413493	0.144309
168947	hsa-miR-3975	N/A	42	36	-5.5	-4	N/A	N/A
168757	hsa-miR-4713-3p	N/A	45.5	38	-1	-1	N/A	N/A
168597	hsa-miR-5699-3p	0.715886	161.5	127	113.5	87	0.494015	0.353659
168764	hsa-miR-4435	N/A	41	34	-7	-5.5	N/A	N/A
168833	hsa-miR-4660	2.24146	50.5	46	2.5	6	0.0108814	0.0243902
168788	hsa-miR-4790-5p	N/A	44	35.5	-4.5	-3.5	N/A	N/A
169014	hsa-miR-4714-3p	N/A	45	39	-3	-1.5	N/A	N/A
168978	hsa-miR-371b-5p	4.21224	1990	8801.5	1942.5	8761	8.45484	35.6138
169228	hsa-miR-4698	2.46595	320	760.5	272.5	719.5	1.18607	2.9248
169258	hsa-miR-5692c	0.953003	194	190.5	147	150	0.639826	0.609756
169097	hsa-miR-4735-3p	N/A	38	35	-8.5	-5	N/A	N/A
169293	hsa-miR-4661-3p	0.450294	74.5	53.5	28	13.5	0.121872	0.054878
169318	hsa-miR-4649-3p	0.209661	71.5	45	24.5	5.5	0.106638	0.0223577
169110	hsa-miR-4497	24.6201	172	3321.5	124.5	3282	0.541893	13.3415
169234	hsa-miR-4663	N/A	38	33	-9	-6.5	N/A	N/A
169128	hsa-miR-4510	0.983098	57	49.5	9.5	10	0.0413493	0.0406504
169164	hsa-miR-4705	N/A	44.5	36	-3	-3.5	N/A	N/A
169267	hsa-miR-548aj-5p/hsa-miR-548g-5p/hsa-miR-548x-5p	N/A	42.5	34.5	-4	-4	N/A	N/A
169063	hsa-miR-4690-3p	0.533682	50	41	3.5	2	0.0152339	0.00813008
169091	hsa-miR-5006-5p	2.81462	119	260	73	220	0.317737	0.894309
169305	hsa-miR-4455	0.244904	1713	476.5	1666.5	437	7.25354	1.77642
168990	hsa-miR-5688	N/A	43	36.5	-5	-3	N/A	N/A
169108	hsa-miR-4713-5p	0.0977382	92	45	43	4.5	0.18716	0.0182927
169029	hsa-miR-4471	1.61317	60	58.5	11	19	0.0478781	0.0772358
169041	hsa-miR-1245b-3p	N/A	43	36.5	-5.5	-4	N/A	N/A
169402	hsa-miR-625-3p	0.603172	96.5	71.5	48	31	0.208923	0.126016
169410	hsa-miR-556-5p	N/A	40	35	-6.5	-4	N/A	N/A
13143	hsa-miR-301a-3p	0.827435	746	663.5	701.5	621.5	3.05332	2.52642
17888	hsa-let-7a-3p	0.268162	94.5	55.5	50.5	14.5	0.219804	0.0589431
17546	hsa-miR-585-3p	5.60366	53.5	92.5	8.5	51	0.0369967	0.207317
17377	hsa-miR-600	1.70716	152	238	107.5	196.5	0.4679	0.79878
46741	hsa-miR-1295a	N/A	46	41.5	0.5	-0.5	0.00217628	N/A
42660	hsa-miR-144-5p	N/A	44.5	37.5	-3.5	-4	N/A	N/A
17641	hsa-miR-573	0.764135	51	47	5.5	4.5	0.0239391	0.0182927
17482	hsa-miR-411-5p	N/A	42	46.5	-2	4.5	N/A	0.0182927
42739	hsa-miR-339-5p	0.351338	1149	457	1104.5	415.5	4.8074	1.68902
46214	hsa-miR-1250-5p	N/A	52	41.5	6.5	0	0.0282916	N/A
46398	hsa-miR-513c-5p	N/A	46	48	0	7	N/A	0.0284553
42957	hsa-miR-323a-3p	2.0652	75.5	119	35.5	78.5	0.154516	0.319106
46467	hsa-miR-143-5p	N/A	45.5	39.5	0	-2.5	N/A	N/A
42475	hsa-miR-221-5p	0.649282	191	144.5	146	101.5	0.635473	0.412602
11038	hsa-miR-299-5p	17.815	63	423.5	20	381.5	0.0870511	1.55081
46614	hsa-miR-1323	1.28417	47.5	47.5	4	5.5	0.0174102	0.0223577
46309	hsa-miR-1226-3p	0.304961	69.5	50.5	24.5	8	0.106638	0.0325203
33407	hsa-miR-626	0.600392	52	47	7	4.5	0.0304679	0.0182927
42592	hsa-miR-338-3p	0.648886	871	617	824	572.5	3.58651	2.32724
11111	hsa-miR-432-5p	0.933943	53.5	47	6	6	0.0261153	0.0243902
46717	hsa-miR-1256	N/A	46.5	40	1.5	-2	0.00652884	N/A
42969	hsa-miR-10b-3p	0.233486	48.5	42	2	0.5	0.00870511	0.00203252
17570	hsa-miR-589-3p	1.49431	48.5	49.5	5	8	0.0217628	0.0325203
17636	ebv-miR-BART20-5p	3.42446	44	46.5	1.5	5.5	0.00652884	0.0223577
42466	ebv-miR-BART18-3p	4.6019	196	787.5	151.5	746.5	0.659412	3.03455
42497	hcmv-miR-UL70-5p	N/A	46	41	0	-0.5	N/A	N/A
42902	hsa-miR-185-5p	0.166789	2478.5	477	2433	434.5	10.5898	1.76626
42783	hsa-miR-197-3p	0.63662	312	224.5	267	182	1.16213	0.739837
17870	hsa-miR-628-5p	N/A	47.5	41.5	4	-0.5	0.0174102	N/A
10952	hsa-miR-146a-5p	0.219751	52.5	44.5	8.5	2	0.0369967	0.00813008
42747	hsa-miR-93-3p	0.319794	173	86	128.5	44	0.559304	0.178862
42800	hsa-miR-582-5p	1.02289	78	76.5	31.5	34.5	0.137106	0.140244
13177	hsa-miR-143-3p	0.43489	111	73	65.5	30.5	0.285092	0.123984
42827	hsa-miR-652-3p	0.354094	347	157.5	302	114.5	1.31447	0.465447
46707	hsa-miR-1253	14.0759	52.5	147	7	105.5	0.0304679	0.428862
42749	hsa-miR-659-3p	3.14519	112.5	270	68	229	0.295974	0.930894
42661	hsa-miR-492	3.15984	134.5	346	90	304.5	0.39173	1.2378
11140	hsa-miR-508-3p	0.42452	50.5	43	5.5	2.5	0.0239391	0.0101626
46866	hsa-miR-1321	1.15101	370.5	443.5	327	403	1.42329	1.63821
146107	hsa-miR-762	4.20274	44	45.5	1	4.5	0.00435256	0.0182927
146121	hsa-miR-1470	0.545811	123	87	77	45	0.335147	0.182927
146153	ebv-miR-BART22	N/A	45	39	0	-2.5	N/A	N/A
145995	hsa-miR-196b-3p	0.221022	325.5	108.5	281	66.5	1.22307	0.270325
146029	hsa-miR-365b-5p	1.74454	98.5	143	53	99	0.230686	0.402439
146159	hsv1-miR-H4-3p	7.5408	989.5	7664.5	944	7622	4.10881	30.9837
28302	hsa-miRPlus-A1015	0.376195	11500	4653	11451	4612.5	49.8411	18.75
145840	hsa-let-7f-1-3p	0.0884931	383	73	343	32.5	1.49293	0.132114
146112	hsa-miR-30b-5p	0.434281	1996	950.5	1957	910	8.51795	3.69919
145640	hsa-miR-328-3p	0.466972	70.5	53	25	12.5	0.108814	0.050813
145648	hsa-miR-598-3p	0.29256	88	54	41.5	13	0.180631	0.0528455
145756	hsa-miR-488-5p	N/A	44	39.5	-1.5	-2	N/A	N/A
147792	hsa-miR-3165	3.96699	148	479.5	103	437.5	0.448313	1.77846
147652	hsa-miR-4293	N/A	42.5	37.5	-2	-6	N/A	N/A
147988	hsa-miR-3135a	1.33983	164	211.5	118.5	170	0.515778	0.691057
147632	hsa-miR-4297	0.505955	326	194	281.5	152.5	1.22524	0.619919
147996	hsa-miR-3127-5p	3.2688	47.5	56	4	14	0.0174102	0.0569106
147917	hsa-miR-3151-5p	N/A	43.5	38.5	-2	-3.5	N/A	N/A
147905	hsa-miR-3139	N/A	45.5	38	1.5	-3.5	0.00652884	N/A
147860	hsv1-miR-H16	N/A	44	40.5	-1.5	-0.5	N/A	N/A
147935	hsa-miR-3125	2.4516	49	51	4	10.5	0.0174102	0.0426829
148243	hsa-miR-3689a-3p	N/A	49.5	40.5	3.5	0	0.0152339	N/A
148673	hsv1-miR-H15	2.05467	57	69	12.5	27.5	0.054407	0.111789
148288	hsa-miR-550b-3p	0.468901	288	163	242	121.5	1.05332	0.493902
148290	hsa-miR-3616-5p	N/A	40.5	36.5	-3.5	-5.5	N/A	N/A
148098	hsa-miR-374b-5p	0.307469	976.5	348.5	931	306.5	4.05223	1.24593
147739	hsa-miR-3161	1.08609	244	274.5	199.5	232	0.868335	0.943089
148624	hsa-miR-942-5p	1.13332	90	96	44.5	54	0.193689	0.219512
148626	hsa-miR-497-3p	N/A	41.5	38	-3	-5	N/A	N/A
147314	hsa-miR-181b-2-3p	N/A	42.5	39	-0.5	-3.5	N/A	N/A
148668	hsa-miR-378a-3p	0.310239	1058	377.5	1013	336.5	4.40914	1.36789
148377	hsa-miR-3653-3p	0.359102	2063.5	818	2019.5	776.5	8.78999	3.1565
148346	hsa-miR-3929	7.47154	47	62	2.5	20	0.0108814	0.0813008
148449	hsa-miR-3659	N/A	45	38.5	1	-2.5	0.00435256	N/A
148536	hsa-miR-1-5p	0.246156	104.5	58	64.5	17	0.28074	0.0691057
148059	hsa-miR-493-5p	1.89129	683.5	1336	638.5	1293	2.77911	5.2561
148383	hsa-miR-103a-2-5p	0.782493	60	57	18.5	15.5	0.0805223	0.0630081
42570	hsa-miR-194-3p	0.326427	92	59	51.5	18	0.224157	0.0731707
42620	hsa-miR-188-5p	0.933943	55.5	49.5	8.5	8.5	0.0369967	0.0345528
42453	hsa-miR-376b-5p/hsa-miR-376c-5p	0.533682	51	44	3.5	2	0.0152339	0.00813008
168819	hsa-miR-200a-3p	0.475651	8895	4550	8850.5	4507.5	38.5223	18.3232
168899	hsa-miR-1285-5p	0.733812	93.5	81	49	38.5	0.213275	0.156504
168922	hsa-miR-5584-3p	0.52573	120	84.5	75.5	42.5	0.328618	0.172764
168836	hsa-miR-4496	36.8908	55.5	477	11	434.5	0.0478781	1.76626
168840	hsa-miR-4457	N/A	43.5	40	-1.5	-2.5	N/A	N/A
168848	hsa-miR-4700-3p	0.524319	98.5	73	57	32	0.248096	0.130081
168841	hsa-miR-5588-3p	0.251446	71	48	26	7	0.113166	0.0284553
168972	hsa-miR-5004-3p	0.772375	163.5	138.5	118.5	98	0.515778	0.398374
168866	hsa-miR-4771	0.400261	48	43.5	3.5	1.5	0.0152339	0.00609756
168729	hsa-miR-4661-5p	N/A	43.5	41.5	0	-1.5	N/A	N/A
168659	hsa-miR-4438	N/A	39.5	41.5	-5	1	N/A	0.00406504
168968	hsa-miR-147b	0.691265	233.5	181	190.5	141	0.829162	0.573171
168695	hsa-miR-5589-5p	N/A	43	36	1	-4.5	0.00435256	N/A
168681	hsa-miR-4751	N/A	38.5	35.5	-5	-4.5	N/A	N/A
168753	hsa-miR-4741	61.6402	45	72.5	0.5	33	0.00217628	0.134146
168960	hsa-miR-4436a	2.043	63	76	16	35	0.0696409	0.142276
168879	hsa-miR-4460	N/A	44	37	-2	-4.5	N/A	N/A
168701	hsa-miR-4728-5p	24.4382	50	119.5	3	78.5	0.0130577	0.319106
46731	hsa-miR-4657	1.19085	4787	6085.5	4740.5	6044.5	20.6333	24.5711
168867	hsa-miR-5003-3p	N/A	46	39	1.5	-2	0.00652884	N/A
169121	hsa-miR-1295b-3p	N/A	38	38	-4	-3.5	N/A	N/A
169134	hsa-miR-4519	1.06736	49	46	3.5	4	0.0152339	0.0162602
169296	hsa-miR-5004-5p	4.5885	57	98.5	11.5	56.5	0.0500544	0.229675
169260	hsa-miR-4436b-3p	4.53011	141.5	512.5	97	470.5	0.422198	1.9126
169378	hsa-miR-4430	N/A	42	50.5	-1	8.5	N/A	0.0345528
169322	hsa-miR-4534	33.7868	55	349.5	8.5	307.5	0.0369967	1.25
169326	hsa-miR-451b	1.88499	182	317	136.5	275.5	0.594124	1.11992
169223	hsa-miR-4680-3p	0.233486	48.5	42	4	1	0.0174102	0.00406504
169069	hsa-miR-3977	N/A	39.5	36.5	-5	-5	N/A	N/A
169338	hsa-miR-4727-5p	2.93525	48.5	52	3.5	11	0.0152339	0.0447154
169212	hsa-miR-514a-5p	1.80562	58	70	15	29	0.0652884	0.117886
169202	hsa-miR-1277-5p	N/A	39	35	-5	-6	N/A	N/A
169017	hsa-miR-197-5p	N/A	40	42.5	-3	2	N/A	0.00813008
169313	hsa-miR-4800-3p	6.95984	2627	19293	2583.5	19252.5	11.2448	78.2622
169144	hsa-miR-1273g-5p	N/A	41	36.5	-2.5	-3.5	N/A	N/A
169323	hsa-miR-4723-3p	1.0483	96.5	95	49	55	0.213275	0.223577
169345	hsa-miR-5008-5p	N/A	41	37	-3	-3	N/A	N/A
169155	hsa-miR-4480	0.619245	91.5	71	46	30.5	0.200218	0.123984
169381	hsa-miR-4421	1.84351	964.5	1855.5	919.5	1815	4.00218	7.37805
168985	hsa-miR-4722-5p	0.308292	96	58.5	51.5	17	0.224157	0.0691057
169385	hsa-miR-4500	0.176049	4010.5	789.5	3965.5	747.5	17.2601	3.03862
169388	hsa-miR-663a	6.20911	117	523.5	72.5	482	0.31556	1.95935
29736	hsa-miR-656-3p	0.546971	296	187	251	147	1.09249	0.597561
17822	hsa-miR-490-5p	1.51164	93	117.5	48.5	78.5	0.211099	0.319106
14280	hsa-miR-367-3p	N/A	44	35.5	-2	-5	N/A	N/A
28396	hsa-miR-767-3p	0.0622629	78.5	43	30	2	0.130577	0.00813008
29460	hsa-miR-553	0.322635	103	59.5	55	19	0.239391	0.0772358
42656	kshv-miR-K12-10a-3p	0.223757	94.5	52	48	11.5	0.208923	0.046748
42668	hsa-let-7c-3p	0.442394	57	45.5	9.5	4.5	0.0413493	0.0182927
11014	hsa-miR-214-3p	1.27719	163	201	117	160	0.509249	0.650407
17655	ebv-miR-BART14-5p	0.13342	51.5	41.5	3.5	0.5	0.0152339	0.00203252
46500	hsa-miR-520g-3p/hsa-miR-520h	0.224146	57	43.5	12.5	3	0.054407	0.0121951
19591	hsa-miR-199b-5p	0.169808	51.5	41	5.5	1	0.0239391	0.00406504
42925	hsa-miR-409-5p	N/A	45	46	0	5.5	N/A	0.0223577
[truncated: 89 more rows]
