# Supplementary material for: Baicalin, the major component of traditional Chinese medicine Scutellaria baicalensis induces colon cancer cell apoptosis through inhibition of oncomiRNAs
Source: Sci Rep. 2018 Sep 27;8:14477. doi: 10.1038/s41598-018-32734-2 (PMC6160418; doi:10.1038/s41598-018-32734-2)
Supplement: Supplementary file 3 — Supplementary dataset S2 [file 41598_2018_32734_MOESM3_ESM.xlsx]

## Sheet: Sheet1
supplementary dataset Table S2：Selected miRNAs that were significantly different in HT-29 cells treated with baicalin compare to no treated HT-29
Name	baicalin vs control
hsa-miR-675-5p	22.96
hsa-miR-711	22.64
hsa-miR-943	9.98
hsa-miR-204-3p	8.53
hsa-miR-638	6.25
hsa-miR-29b-3p	4.26
hsa-miR-371b-5p	4.21
hsa-miR-25-5p	3.39
hsa-miR-30d-5p	0.39
hsa-miR-92a-3p	0.38
hsa-miR-222-3p	0.38
hsa-miR-101-3p	0.38
hsa-miR-664b-3p	0.36
hsa-miR-339-5p	0.35
hsa-miR-23a-3p	0.34
hsa-miR-186-5p	0.32
hsa-miR-378a-3p	0.31
hsa-miR-10a-5p	0.29
hsa-let-7g-5p	0.29
hsa-miR-93-5p	0.27
hsa-miR-589-5p	0.27
hsa-miR-361-5p	0.27
hsa-miR-31-5p	0.25
hsa-miR-30c-5p	0.23
hsa-miR-205-5p	0.23
hsa-miR-151a-5p	0.22
hsa-miR-106b-5p	0.21
hsa-miR-151a-3p	0.21
hsa-miR-200c-3p	0.21
hsa-miR-125a-5p	0.2
hsa-miR-193b-3p	0.19
hsa-miR-148b-3p	0.19
hsa-miR-452-5p	0.18
hsa-miR-34a-5p	0.18
hsa-miR-32-3p	0.17
hsa-miR-185-5p	0.17
hsa-miR-33a-5p	0.17
hsa-miR-192-5p	0.15
hsa-miR-205-3p	0.14
hsa-let-7b-5p	0.14
hsa-miR-320b	0.13
hsa-miR-191-5p	0.1
hsa-miR-33b-5p	0.07
hsa-miR-320a	0.06
hsa-miR-210-3p	0.06
